# Supplementary material for: SIMPEL: using stable isotopes to elucidate dynamics of context specific metabolism
Source: Commun Biol. 2024 Feb 12;7:172. doi: 10.1038/s42003-024-05844-z (PMC10861564; doi:10.1038/s42003-024-05844-z)
Supplement: Supplementary file 4 — Supplementary data 1 [file 42003_2024_5844_MOESM4_ESM.xlsx]

## Sheet: Labeling_Data_AllMaps
Table 1: MIDs obtained from Arabidopsis roots labeled with [13C5, 15N2]glutamine in a pulse labeled experiment obtained from SIMPEL and expected labeling patterns used for the three flux maps
	Glutamine (GLN)																			Glutamate (GLU)													Aspartate (ASP)											Oxoglutarate (OGA)
RAW data	C0N0	C0N1	C1N0	C0N2	C1N1	C2N0	C1N2	C2N1	C3N0	C2N2	C3N1	C4N0	C3N2	C4N1	C5N0	C4N2	C5N1	C5N2		C0N0	C0N1	C1N0	C1N1	C2N0	C2N1	C3N0	C3N1	C4N0	C4N1	C5N0	C5N1		C0N0	C0N1	C1N0	C1N1	C2N0	C2N1	C3N0	C3N1	C4N0	C4N1		C0	C1	C2	C3	C4	C5
0h_rep1	0.941989	0.004638	0.052729	0	0.000167	0.000469	0	0	1.61e-06	5.86e-06	0	0	0	0	0	0	0	8.58e-07		0.947844	0.001577	0.050275	7.98e-06	0.000296	0	0	0	0	0	0	0		0.974507	0.001085	0.024408	0	0	0	0	0	0	0		0.962919	0.033423	0.003658	0	0	0
0h_rep2	0.941727	0.004502	0.053083	0	0.000161	0.0005021	0	0	0	0	0	0	0	0	0	1.56e-06	0	2.41e-05		0.946173	0.00164	0.051794	1.5e-05	0.000377	0	0	0	0	0	0	0		0.974576	0	0.025314	0	3.23e-05	0	0	0	7.77e-05	0		0.960725	0.034912	0.004347	0	1.64e-05	0
0h_rep3	0.941589	0.004806	0.052899	0	0.000161	0.0005384	0	0	0	0	0	0	0	0	0	1.11e-06	0	5.53e-06		0.946923	0.001507	0.051168	7e-06	0.000395	0	0	0	0	0	0	0		0.974545	0.001303	0.024121	0	3.1e-05	0	0	0	0	0		0.951707	0.043792	0.004491	0	1.04e-05	0
0h_rep4	0.94128	0.004912	0.053047	0	0.000197	0.0005502	3.95e-07	7.41e-07	0	3.12e-06	0	0	1.34e-06	0	0	0	0	7.71e-06		0.946382	0.001526	0.051723	1.31e-05	0.000356	0	0	0	0	0	0	0		0.975206	0.001072	0.023722	0	0	0	0	0	0	0		0.962765	0.03365	0.003571	0	1.42e-05	0
2h_rep1	0.501628	0.034861	0.027628	0.009232	0.001303	0.0002433	0.000444	0.000218	0.000479	0.000134	0.001046	8.64e-05	0.000982	0.000182	0.004834	0.010267	0.016742	0.38969		0.550122	0.176734	0.030728	0.007836	0.00237	0.001606	0.015591	0.010074	0.00153	0.001186	0.118588	0.083635		0.712251	0.198745	0.01911	0.004864	0.005458	0.003853	0	0.000134	0.035836	0.01975		0.783782	0.043091	0.003842	0.020003	0.001903	0.147378
2h_rep2	0.473931	0.029439	0.026366	0.007306	0.000995	8.8e-05	0.000354	0.000192	0.000415	8.71e-05	0.000809	7.46e-05	0.000645	0.000126	0.003742	0.011256	0.01438	0.429794		0.511794	0.177259	0.027293	0.00818	0.00254	0.001955	0.014452	0.012095	0.001497	0.001124	0.152466	0.089345		0.715426	0.199019	0.016762	0.005981	0.00528	0.00434	0	0.000217	0.03112	0.021856		0.79999	0.036366	0.003572	0.017372	0.001924	0.140776
2h_rep3	0.541053	0.029371	0.029655	0.00519	0.000968	0.000303	0.000229	0.000139	0.000374	9.05e-05	0.000517	7.04e-05	0.000516	0.000129	0.003882	0.009227	0.012431	0.365855		0.568614	0.155136	0.029471	0.005956	0.001816	0.001105	0.012636	0.006828	0.001408	0.000376	0.149554	0.067101		0.758291	0.167285	0.018124	0.004148	0.00515	0.002559	0	0.000142	0.029624	0.014677		0.840863	0.029125	0.003394	0.011355	0.001377	0.113885
2h_rep4	0.495137	0.032524	0.027318	0.008141	0.001282	0.0003449	0.000425	0.000214	0.000544	0.000111	0.000991	8.31e-05	0.000875	0.000223	0.004487	0.010591	0.015455	0.401253		0.552111	0.17691	0.031506	0.009163	0.002764	0.002123	0.017786	0.01279	0.0015	0.001277	0.101974	0.090095		0.705211	0.200533	0.018365	0.005859	0.006794	0.004685	0	0.000338	0.035206	0.023009		0.793234	0.031885	0.003525	0.017552	0.002119	0.151685
4h_rep1	0.378735	0.033767	0.020785	0.019946	0.001746	9.369e-05	0.001486	0.000601	0.000648	8.52e-05	0.002984	0.000121	0.004257	0.000313	0.004204	0.012894	0.024896	0.49244		0.320282	0.244039	0.01942	0.02243	0.003706	0.00812	0.022921	0.048876	0.001923	0.003747	0.104876	0.199661		0.489774	0.323216	0.015337	0.017563	0.009186	0.020742	0	0.000882	0.040801	0.082499		0.655491	0.04136	0.002986	0.05331	0.003633	0.243219
4h_rep2	0.406418	0.032447	0.022178	0.017776	0.001641	0.0004084	0.001313	0.0005	0.000551	9.38e-05	0.002541	9.96e-05	0.003532	0.000305	0.003751	0.012444	0.023163	0.470839		0.314536	0.247642	0.018606	0.022429	0.003468	0.008138	0.023071	0.051696	0.001601	0.003882	0.100563	0.204369		0.489563	0.325096	0.01535	0.016375	0.01001	0.019015	0	0.00206	0.041661	0.080869		0.65712	0.037696	0.003157	0.051181	0.003832	0.247015
4h_rep3	0.369668	0.03358	0.020427	0.02127	0.001994	0.0004133	0.001878	0.000667	0.000716	0.000112	0.003228	0.000107	0.00513	0.000385	0.004325	0.013693	0.025508	0.4969		0.308099	0.242814	0.021476	0.026633	0.004104	0.010029	0.025809	0.053125	0.001783	0.004357	0.095481	0.206291		0.454746	0.325291	0.016884	0.019954	0.010518	0.022278	0	0.002303	0.048468	0.099558		0.649811	0.041147	0.003112	0.054309	0.003826	0.247795
4h_rep4	0.376943	0.034482	0.021013	0.017358	0.00182	0.0003669	0.001232	0.000523	0.000745	0.000126	0.002512	0.000127	0.00313	0.000344	0.005	0.013366	0.023869	0.497044		0.343751	0.23817	0.023605	0.023604	0.004426	0.008064	0.025917	0.045615	0.00202	0.003672	0.09918	0.181976		0.502179	0.303612	0.017865	0.017203	0.009955	0.019574	0	0.001733	0.045844	0.082035		0.687321	0.033318	0	0.040054	0.003226	0.236081
6h_rep1	0.289956	0.035277	0.015983	0.029774	0.00258	0	0.003553	0.00102	0.000718	7.21e-05	0.005023	8.56e-05	0.009055	0.000451	0.003727	0.015091	0.029466	0.558167		0.242022	0.25891	0.017111	0.035959	0.004161	0.01391	0.024557	0.074172	0.001659	0.004893	0.086044	0.236601		0.401924	0.334639	0.016306	0.027047	0.010643	0.033167	0	0.003599	0.041868	0.130805		0.583019	0.052514	0.002432	0.082135	0.004493	0.275407
6h_rep2	0.359893	0.033841	0.019566	0.02526	0.002383	0.0002493	0.002627	0.000906	0.00075	8.65e-05	0.004488	7.84e-05	0.007146	0.000375	0.003738	0.013482	0.02774	0.497392		0.267399	0.2565	0.017841	0.031757	0.004209	0.012196	0.024187	0.066712	0.001463	0.003752	0.091899	0.222084		0.439922	0.329632	0.015949	0.024542	0.011087	0.028014	0	0.003029	0.039392	0.108434		0.58138	0.052114	0.002823	0.082548	0.00501	0.276125
6h_rep3	0.365176	0.034114	0.020022	0.025855	0.002408	0.0003622	0.002825	0.000974	0.000771	8.87e-05	0.004884	0.000113	0.007879	0.000511	0.004063	0.013146	0.028841	0.487967		0.272756	0.265192	0.017567	0.028457	0.003468	0.010191	0.023987	0.063271	0.001732	0.003848	0.094783	0.214749		0.420436	0.336369	0.016468	0.023863	0.01141	0.031031	0	0.003153	0.045282	0.111988		0.601113	0.054449	0.002579	0.080221	0.004576	0.257061
6h_rep4	0.351115	0.036222	0.019285	0.025377	0.002449	0.0003303	0.002484	0.000918	0.000833	9.49e-05	0.004407	0.000117	0.007044	0.000372	0.004647	0.01344	0.028936	0.501928		0.268468	0.255886	0.017709	0.030362	0.004116	0.011154	0.024251	0.065608	0.001561	0.004024	0.093791	0.22307		0.396566	0.341387	0.014767	0.025742	0.011746	0.033769	0	0.002599	0.048378	0.125045		0.596959	0.050684	0.00271	0.078202	0.004333	0.267113
8h_rep1	0.303738	0.038953	0.016475	0.033992	0.003443	4.339e-05	0.005023	0.001376	0.001042	4.4e-05	0.006956	0.00011	0.012441	0.000528	0.004711	0.014009	0.036061	0.521054		0.243892	0.268207	0.021479	0.033578	0.005482	0.012342	0.03064	0.062207	0.001947	0.00412	0.130461	0.185644		0.325906	0.371281	0.020343	0.032246	0.018227	0.03578	0	0.003702	0.063669	0.128845		0.574822	0.065386	0.002571	0.097289	0.004809	0.255124
8h_rep2	0.319203	0.037765	0.017271	0.029889	0.003223	4.856e-05	0.00422	0.001395	0.00102	0.000144	0.006249	0.000115	0.010282	0.000673	0.004817	0.014082	0.032377	0.517226		0.234704	0.25407	0.022573	0.041406	0.006803	0.01912	0.030306	0.072607	0.002075	0.005633	0.103405	0.207297		0.332947	0.35622	0.019529	0.035974	0.014802	0.044141	0	0.004083	0.050626	0.141678		0.561345	0.061972	0	0.097496	0.004978	0.274209
8h_rep3	0.304688	0.041228	0.016378	0.035472	0.003695	0	0.00496	0.00151	0.001036	0.000116	0.007104	9.35e-05	0.012193	0.000361	0.00518	0.013947	0.036466	0.515571		0.237482	0.231279	0.019038	0.036132	0.005051	0.016196	0.026132	0.071258	0.001862	0.005015	0.131475	0.219081		0.362101	0.333	0.018121	0.036341	0.013333	0.043084	0	0.004101	0.046993	0.142926		0.56468	0.054146	0.003343	0.089304	0.005323	0.283205
8h_rep4	0.291718	0.038398	0.015434	0.032028	0.003007	0	0.00419	0.001175	0.000771	0.000132	0.005803	7.13e-05	0.010092	0.000241	0.004359	0.014398	0.033267	0.544914		0.229917	0.248389	0.017098	0.036934	0.004997	0.015523	0.025011	0.076076	0.001765	0.004682	0.112399	0.22721		0.350932	0.341637	0.018614	0.03824	0.015044	0.045019	0	0.002788	0.051409	0.136318		0.561785	0.051147	0	0.089896	0.005042	0.29213
	GLN: Carbon based labeling																			GLU: Carbon based labeling													ASP: Carbon based labeling											OGA: Carbon based labeling
C-based data	MC0	MC1	MC2	MC3	MC4	MC5														MC0	MC1	MC2	MC3	MC4	MC5								MC0	MC1	MC2	MC3	MC4							MC0	MC1	MC2	MC3	MC4	MC5
0h_rep1	0.946627	0.052896	0.00047486	1.61e-06	0	8.58e-07														0.949421	0.050283	0.000296	0	0	0								0.975592	0.024408	0	0	0							0.962919	0.033423	0.003658	0	0	0
0h_rep2	0.946229	0.053244	0.0005021	0	1.56e-06	2.41e-05														0.947813	0.051809	0.000377	0	0	0								0.974576	0.025314	3.23e-05	0	7.77e-05							0.960725	0.034912	0.004347	0	1.64e-05	0
0h_rep3	0.946395	0.05306	0.0005384	0	1.11e-06	5.53e-06														0.94843	0.051175	0.000395	0	0	0								0.975848	0.024121	3.1e-05	0	0							0.951707	0.043792	0.004491	0	1.04e-05	0
0h_rep4	0.946192	0.0532444	0.000554061	1.34e-06	0	7.71e-06														0.947908	0.0517361	0.000356	0	0	0								0.976278	0.023722	0	0	0							0.962765	0.03365	0.003571	0	1.42e-05	0
2h_rep1	0.545721	0.029375	0.0005953	0.002507	0.0105354	0.411266														0.726856	0.038564	0.003976	0.025665	0.002716	0.202223								0.910996	0.023974	0.009311	0.000134	0.055586							0.783782	0.043091	0.003842	0.020003	0.001903	0.147378
2h_rep2	0.510676	0.027715	0.0003671	0.001869	0.0114566	0.447916														0.689053	0.035473	0.004495	0.026547	0.002621	0.241811								0.914445	0.022743	0.00962	0.000217	0.052976							0.79999	0.036366	0.003572	0.017372	0.001924	0.140776
2h_rep3	0.575614	0.030852	0.0005325	0.001407	0.0094264	0.382168														0.72375	0.035427	0.002921	0.019464	0.001784	0.216655								0.925576	0.022272	0.007709	0.000142	0.044301							0.840863	0.029125	0.003394	0.011355	0.001377	0.113885
2h_rep4	0.535802	0.029025	0.0006699	0.00241	0.0108971	0.421195														0.729021	0.040669	0.004887	0.030576	0.002777	0.192069								0.905744	0.024224	0.011479	0.000338	0.058215							0.793234	0.031885	0.003525	0.017552	0.002119	0.151685
4h_rep1	0.432448	0.024017	0.00077989	0.007889	0.013328	0.52154														0.564321	0.04185	0.011826	0.071797	0.00567	0.304537								0.81299	0.0329	0.029928	0.000882	0.1233							0.655491	0.04136	0.002986	0.05331	0.003633	0.243219
4h_rep2	0.456641	0.025132	0.0010022	0.006624	0.0128486	0.497753														0.562178	0.041035	0.011606	0.074767	0.005483	0.304932								0.814659	0.031725	0.029025	0.00206	0.12253							0.65712	0.037696	0.003157	0.051181	0.003832	0.247015
4h_rep3	0.424518	0.024299	0.0011923	0.009074	0.014185	0.526733														0.550913	0.048109	0.014133	0.078934	0.00614	0.301772								0.780037	0.036838	0.032796	0.002303	0.148026							0.649811	0.041147	0.003112	0.054309	0.003826	0.247795
4h_rep4	0.428783	0.024065	0.0010159	0.006387	0.013837	0.525913														0.581921	0.047209	0.01249	0.071532	0.005692	0.281156								0.805791	0.035068	0.029529	0.001733	0.127879							0.687321	0.033318	0	0.040054	0.003226	0.236081
6h_rep1	0.355007	0.022116	0.0010921	0.014796	0.0156276	0.59136														0.500932	0.05307	0.018071	0.098729	0.006552	0.322645								0.736563	0.043353	0.04381	0.003599	0.172673							0.583019	0.052514	0.002432	0.082135	0.004493	0.275407
6h_rep2	0.418994	0.024576	0.0012418	0.012384	0.0139354	0.52887														0.523899	0.049598	0.016405	0.090899	0.005215	0.313983								0.769554	0.040491	0.039101	0.003029	0.147826							0.58138	0.052114	0.002823	0.082548	0.00501	0.276125
6h_rep3	0.425145	0.025255	0.0014249	0.013534	0.01377	0.520871														0.537948	0.046024	0.013659	0.087258	0.00558	0.309532								0.756805	0.040331	0.042441	0.003153	0.15727							0.601113	0.054449	0.002579	0.080221	0.004576	0.257061
6h_rep4	0.412714	0.024218	0.0013432	0.012284	0.013929	0.535511														0.524354	0.048071	0.01527	0.089859	0.005585	0.316861								0.737953	0.040509	0.045515	0.002599	0.173423							0.596959	0.050684	0.00271	0.078202	0.004333	0.267113
8h_rep1	0.376683	0.024941	0.00146339	0.020439	0.014647	0.561826														0.512099	0.055057	0.017824	0.092847	0.006067	0.316105								0.697187	0.052589	0.054007	0.003702	0.192514							0.574822	0.065386	0.002571	0.097289	0.004809	0.255124
8h_rep2	0.386857	0.024714	0.00158756	0.017551	0.01487	0.55442														0.488774	0.063979	0.025923	0.102913	0.007708	0.310702								0.689167	0.055503	0.058943	0.004083	0.192304							0.561345	0.061972	0	0.097496	0.004978	0.274209
8h_rep3	0.381388	0.025033	0.001626	0.020333	0.0144015	0.557217														0.468761	0.05517	0.021247	0.09739	0.006877	0.350556								0.695101	0.054462	0.056417	0.004101	0.189919							0.56468	0.054146	0.003343	0.089304	0.005323	0.283205
8h_rep4	0.362144	0.022631	0.001307	0.016666	0.0147103	0.58254														0.478306	0.054032	0.02052	0.101087	0.006447	0.339609								0.692569	0.056854	0.060063	0.002788	0.187727							0.561785	0.051147	0	0.089896	0.005042	0.29213
	GLN: Nitrogen based labeling																			GLU: Nitrogen based labeling													ASP: Nitrogen based labeling
N-based data	MN0	MN1	MN2																	MN0	MN1												MN0	MN1
0h_rep1	0.995189	0.004805	6.718e-06																	0.998415	0.00158498												0.998915	0.001085
0h_rep2	0.995312	0.004663	2.566e-05																	0.998344	0.001655												1	0
0h_rep3	0.995026	0.004967	6.64e-06																	0.998486	0.001514												0.998697	0.001303
0h_rep4	0.994877	0.00510974	1.2565e-05																	0.998461	0.0015391												0.998928	0.001072
2h_rep1	0.534899	0.054352	0.410749																	0.718929	0.281071												0.772655	0.227346
2h_rep2	0.504617	0.045941	0.449442																	0.710042	0.289958												0.768588	0.231413
2h_rep3	0.575337	0.043555	0.381107																	0.763499	0.236502												0.811189	0.188811
2h_rep4	0.527914	0.050689	0.421396																	0.707641	0.292358												0.765576	0.234424
4h_rep1	0.404587	0.064307	0.531108																	0.473128	0.526873												0.555098	0.444902
4h_rep2	0.433406	0.060597	0.505998																	0.461845	0.538156												0.556584	0.443415
4h_rep3	0.395656	0.065362	0.538983																	0.456752	0.543249												0.530616	0.469384
4h_rep4	0.404195	0.06355	0.532256																	0.498899	0.501101												0.575843	0.424157
6h_rep1	0.31047	0.073817	0.615712																	0.375554	0.624445												0.470741	0.529257
6h_rep2	0.384275	0.069733	0.545994																	0.406998	0.593001												0.50635	0.493651
6h_rep3	0.390507	0.071732	0.537761																	0.414293	0.585708												0.493596	0.506404
6h_rep4	0.376327	0.073304	0.550368																	0.409896	0.590104												0.471457	0.528542
8h_rep1	0.326119	0.087317	0.586563																	0.433901	0.566098												0.428145	0.571854
8h_rep2	0.342475	0.081682	0.575843																	0.399866	0.600133												0.417904	0.582096
8h_rep3	0.327376	0.090364	0.582259																	0.42104	0.578961												0.440548	0.559452
8h_rep4	0.312353	0.081891	0.605754																	0.391187	0.608814												0.435999	0.564002
	GLN: Carbon-Nitrogen based labeling																			GLU: Carbon-Nitrogen based labeling													ASP: Carbon-Nitrogen based labeling
CN-based data	MCN0	MCN1	MCN2	MCN3	MCN4	MCN5	MCN6	MCN7												MCN0	MCN1	MCN2	MCN3	MCN4	MCN5	MCN6							MCN0	MCN1	MCN2	MCN3	MCN4	MCN5
0h_rep1	0.941989	0.057367	0.000636	1.61e-06	5.86e-06	0	0	8.58e-07												0.947844	0.051852	0.00030398	0	0	0	0							0.974507	0.025493	0	0	0	0
0h_rep2	0.941727	0.057585	0.0006631	0	0	0	1.56e-06	2.41e-05												0.946173	0.053434	0.000392	0	0	0	0							0.974576	0.025314	3.23e-05	0	7.77e-05	0
0h_rep3	0.941589	0.057705	0.0006994	0	0	0	1.11e-06	5.53e-06												0.946923	0.052675	0.000402	0	0	0	0							0.974545	0.025424	3.1e-05	0	0	0
0h_rep4	0.94128	0.057959	0.0007472	1.136e-06	3.12e-06	1.34e-06	0	7.71e-06												0.946382	0.053249	0.0003691	0	0	0	0							0.975206	0.024794	0	0	0	0
2h_rep1	0.501628	0.062489	0.0107783	0.001141	0.0012664	0.005998	0.027009	0.38969												0.550122	0.207462	0.010206	0.017197	0.011604	0.119774	0.083635							0.712251	0.217855	0.010322	0.003853	0.03597	0.01975
2h_rep2	0.473931	0.055805	0.008389	0.000961	0.0009707	0.004513	0.025636	0.429794												0.511794	0.204552	0.01072	0.016407	0.013592	0.15359	0.089345							0.715426	0.215781	0.011261	0.00434	0.031337	0.021856
2h_rep3	0.541053	0.059026	0.006461	0.000742	0.0006779	0.004527	0.021658	0.365855												0.568614	0.184607	0.007772	0.013741	0.008236	0.14993	0.067101							0.758291	0.185409	0.009298	0.002559	0.029766	0.014677
2h_rep4	0.495137	0.059842	0.0097679	0.001183	0.0011851	0.005585	0.026046	0.401253												0.552111	0.208416	0.011927	0.019909	0.01429	0.103251	0.090095							0.705211	0.218898	0.012653	0.004685	0.035544	0.023009
4h_rep1	0.378735	0.054552	0.0217857	0.002735	0.0031902	0.008774	0.03779	0.49244												0.320282	0.263459	0.026136	0.031041	0.050799	0.108623	0.199661							0.489774	0.338553	0.026749	0.020742	0.041683	0.082499
4h_rep2	0.406418	0.054625	0.0198254	0.002364	0.0027344	0.007588	0.035607	0.470839												0.314536	0.266248	0.025897	0.031209	0.053297	0.104445	0.204369							0.489563	0.340446	0.026385	0.019015	0.043721	0.080869
4h_rep3	0.369668	0.054007	0.0236773	0.003261	0.003447	0.00984	0.039201	0.4969												0.308099	0.26429	0.030737	0.035838	0.054908	0.099838	0.206291							0.454746	0.342175	0.030472	0.022278	0.050771	0.099558
4h_rep4	0.376943	0.055495	0.0195449	0.0025	0.002765	0.008474	0.037235	0.497044												0.343751	0.261775	0.02803	0.033981	0.047635	0.102852	0.181976							0.502179	0.321477	0.027158	0.019574	0.047577	0.082035
6h_rep1	0.289956	0.05126	0.032354	0.005291	0.0051807	0.013233	0.044557	0.558167												0.242022	0.276021	0.04012	0.038467	0.075831	0.090937	0.236601							0.401924	0.350945	0.03769	0.033167	0.045467	0.130805
6h_rep2	0.359893	0.053407	0.0278923	0.004283	0.0046529	0.011259	0.041222	0.497392												0.267399	0.274341	0.035966	0.036383	0.068175	0.095651	0.222084							0.439922	0.345581	0.035629	0.028014	0.042421	0.108434
6h_rep3	0.365176	0.054136	0.0286252	0.00457	0.0050857	0.012453	0.041987	0.487967												0.272756	0.282759	0.031925	0.034178	0.065003	0.098631	0.214749							0.420436	0.352837	0.035273	0.031031	0.048435	0.111988
6h_rep4	0.351115	0.055507	0.0281563	0.004235	0.0046189	0.012063	0.042376	0.501928												0.268468	0.273595	0.034478	0.035405	0.067169	0.097815	0.22307							0.396566	0.356154	0.037488	0.033769	0.050977	0.125045
8h_rep1	0.303738	0.055428	0.0374784	0.007441	0.00711	0.01768	0.05007	0.521054												0.243892	0.289686	0.03906	0.042982	0.064154	0.134581	0.185644							0.325906	0.391624	0.050473	0.03578	0.067371	0.128845
8h_rep2	0.319203	0.055036	0.0331606	0.006635	0.006508	0.015772	0.046459	0.517226												0.234704	0.276643	0.048209	0.049426	0.074682	0.109038	0.207297							0.332947	0.375749	0.050776	0.044141	0.054709	0.141678
8h_rep3	0.304688	0.057606	0.039167	0.007506	0.0073135	0.017734	0.050413	0.515571												0.237482	0.250317	0.041183	0.042328	0.07312	0.13649	0.219081							0.362101	0.351121	0.049674	0.043084	0.051094	0.142926
8h_rep4	0.291718	0.053832	0.035035	0.006136	0.0060063	0.014692	0.047665	0.544914												0.229917	0.265487	0.041931	0.040534	0.077841	0.117081	0.22721							0.350932	0.360251	0.053284	0.045019	0.054197	0.136318

## Sheet: Fianl Isotopologue_Data
Table 2: MIDs used within the INST-MFA for Arabidopsis roots labeled with [13C5, 15N2]glutamine in a pulse labeled experiment.
			Isotopologues (Avg ± Stdev)
ID	Flux map*	Time (hours)	M0	M1	M2	M3	M4	M5	M6	M7
ASP_C	C-based	0	0.9756 ± 0.0100	0.0244 ± 0.01	0 ± 0.01	0 ± 0.01	0 ± 0.01
	C+N based	2	0.9142 ± 0.0100	0.0233 ± 0.01	0.0095 ± 0.01	0.0002 ± 0.01	0.0528 ± 0.01
	CN based	4	0.8034 ± 0.0139	0.0341 ± 0.01	0.0303 ± 0.01	0.0017 ± 0.01	0.1304 ± 0.0104
		6	0.7502 ± 0.0137	0.0412 ± 0.01	0.0427 ± 0.01	0.0031 ± 0.01	0.1628 ± 0.0108
		8	0.6935 ± 0.0256	0.0549 ± 0.01	0.0574 ± 0.01	0.0037 ± 0.01	0.1906 ± 0.0178
ASP_N	C+N based	0	0.9991 ± 0.0100	0.0009 ± 0.01
	CN based	2	0.7795 ± 0.0185	0.2205 ± 0.0185
		4	0.5545 ± 0.0161	0.4455 ± 0.0161
		6	0.4855 ± 0.0151	0.5145 ± 0.0151
		8	0.4306 ± 0.0100	0.5694 ± 0.01
ASP_CN	CN based	0	0.9747 ± 0.0100	0.0253 ± 0.01	0 ± 0.01	0 ± 0.01	0 ± 0.01	0 ± 0.01
		2	0.7228 ± 0.0240	0.2095 ± 0.0161	0.0109 ± 0.01	0.0039 ± 0.01	0.0332 ± 0.01	0.0198 ± 0.01
		4	0.4841 ± 0.0204	0.3357 ± 0.01	0.0277 ± 0.01	0.0204 ± 0.01	0.0459 ± 0.01	0.0862 ± 0.01
		6	0.4147 ± 0.0197	0.3514 ± 0.01	0.0365 ± 0.01	0.0315 ± 0.01	0.0468 ± 0.01	0.1191 ± 0.0106
		8	0.343 ± 0.0165	0.3697 ± 0.0178	0.0511 ± 0.01	0.042 ± 0.01	0.0568 ± 0.01	0.1374 ± 0.01
GLN_C	C-based	0	0.9464 ± 0.01	0.0531 ± 0.01	0.0005 ± 0.01	0 ± 0.01	0 ± 0.01	0 ± 0.01
	C+N based	2	0.542 ± 0.0233	0.0292 ± 0.01	0.0005 ± 0.01	0.002 ± 0.01	0.0106 ± 0.01	0.4156 ± 0.0235
	CN based	4	0.4356 ± 0.0125	0.0244 ± 0.01	0.001 ± 0.01	0.0075 ± 0.01	0.0135 ± 0.01	0.518 ± 0.0118
		6	0.403 ± 0.028	0.024 ± 0.01	0.0013 ± 0.01	0.0132 ± 0.01	0.0143 ± 0.01	0.5442 ± 0.0277
		8	0.3768 ± 0.01	0.0243 ± 0.01	0.0015 ± 0.01	0.0187 ± 0.01	0.0147 ± 0.01	0.564 ± 0.011
GLN_N	C+N based	0	0.9951 ± 0.01	0.0049 ± 0.01	0 ± 0.01
	CN based	2	0.5357 ± 0.0255	0.0486 ± 0.01	0.4157 ± 0.0245
		4	0.4095 ± 0.0143	0.0635 ± 0.01	0.5271 ± 0.0125
		6	0.3654 ± 0.0321	0.0721 ± 0.01	0.5625 ± 0.0311
		8	0.3271 ± 0.0107	0.0853 ± 0.01	0.5876 ± 0.0112
GLN_CN	CN based	0	0.9416 ± 0.01	0.0577 ± 0.01	0.0007 ± 0.01	0 ± 0.01	0 ± 0.01	0 ± 0.01	0 ± 0.01	0 ± 0.01
		2	0.5029 ± 0.028	0.0593 ± 0.01	0.0088 ± 0.01	0.001 ± 0.01	0.001 ± 0.01	0.0052 ± 0.01	0.0251 ± 0.01	0.3966 ± 0.0266
		4	0.3829 ± 0.0161	0.0547 ± 0.01	0.0212 ± 0.01	0.0027 ± 0.01	0.003 ± 0.01	0.0087 ± 0.01	0.0375 ± 0.01	0.4893 ± 0.0125
		6	0.3415 ± 0.0349	0.0536 ± 0.01	0.0293 ± 0.01	0.0046 ± 0.01	0.0049 ± 0.01	0.0123 ± 0.01	0.0425 ± 0.01	0.5114 ± 0.0317
		8	0.3048 ± 0.0113	0.0555 ± 0.01	0.0362 ± 0.01	0.0069 ± 0.01	0.0067 ± 0.01	0.0165 ± 0.01	0.0487 ± 0.01	0.5247 ± 0.0137
FUM	C-based	0	0.973 ± 0.0100	0.0269 ± 0.01	0.0001 ± 0.01	0 ± 0.01	0 ± 0.01
	C+N based	2	0.9547 ± 0.0100	0.0314 ± 0.01	0.0018 ± 0.01	0.0001 ± 0.01	0.0119 ± 0.01
	CN based	4	0.8828 ± 0.0253	0.0366 ± 0.01	0.0122 ± 0.01	0.0012 ± 0.01	0.0672 ± 0.0197
		6	0.8081 ± 0.0332	0.0475 ± 0.01	0.0286 ± 0.01	0.0023 ± 0.01	0.1135 ± 0.0231
		8	0.7405 ± 0.0242	0.0581 ± 0.01	0.0476 ± 0.01	0.0033 ± 0.01	0.1505 ± 0.0101
GLU_C	C-based	0	0.9484 ± 0.0100	0.0513 ± 0.01	0.0004 ± 0.01	0 ± 0.01	0 ± 0.01	0 ± 0.01
	C+N based	2	0.7172 ± 0.0163	0.0375 ± 0.01	0.0041 ± 0.01	0.0256 ± 0.01	0.0025 ± 0.01	0.2132 ± 0.0187
	CN based	4	0.5648 ± 0.0111	0.0446 ± 0.01	0.0125 ± 0.01	0.0743 ± 0.01	0.0057 ± 0.01	0.2981 ± 0.0102
		6	0.5218 ± 0.0133	0.0492 ± 0.01	0.0159 ± 0.01	0.0917 ± 0.01	0.0057 ± 0.01	0.3158 ± 0.01
		8	0.487 ± 0.0161	0.0571 ± 0.01	0.0214 ± 0.01	0.0986 ± 0.01	0.0068 ± 0.01	0.3292 ± 0.0164
GLU_N	C+N based	0	0.9984 ± 0.0100	0.0016 ± 0.01
	CN based	2	0.725 ± 0.0226	0.275 ± 0.0226
		4	0.4727 ± 0.0163	0.5273 ± 0.0163
		6	0.4017 ± 0.0153	0.5983 ± 0.0153
		8	0.4115 ± 0.0169	0.5885 ± 0.0169
GLU_CN	CN based	0	0.9468 ± 0.0100	0.0528 ± 0.01	0.0004 ± 0.01	0 ± 0.01	0 ± 0.01	0 ± 0.01	0 ± 0.01
		2	0.5457 ± 0.0241	0.2013 ± 0.0112	0.0102 ± 0.01	0.0168 ± 0.01	0.0119 ± 0.01	0.1316 ± 0.0242	0.0825 ± 0.0107
		4	0.3217 ± 0.0155	0.2639 ± 0.01	0.0277 ± 0.01	0.033 ± 0.01	0.0517 ± 0.01	0.1039 ± 0.01	0.1981 ± 0.0111
		6	0.2627 ± 0.0140	0.2767 ± 0.01	0.0356 ± 0.01	0.0361 ± 0.01	0.069 ± 0.01	0.0958 ± 0.01	0.2241 ± 0.01
		8	0.2365 ± 0.0100	0.2705 ± 0.0167	0.0426 ± 0.01	0.0438 ± 0.01	0.0724 ± 0.01	0.1243 ± 0.0134	0.2098 ± 0.0181
MAL	C-based	0	0.9671 ± 0.0220	0.0329 ± 0.022	0 ± 0.01	0 ± 0.01	0 ± 0.01
	C+N based	2	0.9083 ± 0.0100	0.0451 ± 0.01	0.0064 ± 0.01	0.0007 ± 0.01	0.0394 ± 0.01
	CN based	4	0.8037 ± 0.0112	0.0519 ± 0.01	0.0299 ± 0.01	0.003 ± 0.01	0.1115 ± 0.01
		6	0.7264 ± 0.0221	0.0621 ± 0.01	0.0514 ± 0.01	0.0057 ± 0.01	0.1544 ± 0.0161
		8	0.6693 ± 0.0271	0.0702 ± 0.01	0.0664 ± 0.01	0.0075 ± 0.01	0.1866 ± 0.0151
OGA	C-based	0	0.9595 ± 0.0100	0.0364 ± 0.01	0.004 ± 0.01	0 ± 0.01	0 ± 0.01	0 ± 0.01
	C+N based	2	0.8045 ± 0.0252	0.0351 ± 0.01	0.0036 ± 0.01	0.0166 ± 0.01	0.0018 ± 0.01	0.1384 ± 0.017
	CN based	4	0.6624 ± 0.0169	0.0384 ± 0.01	0.0023 ± 0.01	0.0497 ± 0.01	0.0036 ± 0.01	0.2435 ± 0.01
		6	0.5906 ± 0.0100	0.0524 ± 0.01	0.0026 ± 0.01	0.0808 ± 0.01	0.0046 ± 0.01	0.2689 ± 0.01
		8	0.5657 ± 0.0100	0.0582 ± 0.01	0.0015 ± 0.01	0.0935 ± 0.01	0.005 ± 0.01	0.2762 ± 0.0158
Note: Carbon and Nitrogen based atom transitions for all three maps originated from the same dual labeling experiment
* indicates the map for which the MID information was used
Abbreviations: GLU, Glutamate; GLN, Glutamine; ASP, Aspartate; FUM, Fumarate; MAL, Malate; OGA, Oxoglutaric acid.

## Sheet: Flux_Values and Network
Table 3: Optimum flux values and their confidence intervals for the Arabidopsis root model, determined by INST-MFA.
			Single labeling (13C)			Parallel labeling (13C and 15N)				Dual labeling (13C15N)
	ID	Network equation	Optimum	LB	UB	Optimum	LB	UB	Δ CI (%)**	Optimum	LB	UB	Δ CI (%)**
Uptake	PGAin	PGA -> PEP	69.5571	30.0948	76.281	63.4058	57.9278	68.7034	76.6692	63.3956	60.1239	66.9237	85.2774
	GLNin	GLN.ext -> GLN	17.2711	14.9269	50	21.3652	17.3701	26.0013	75.3908	20.7466	19.0195	22.8476	89.0854
Glycolysis	PK	PEP -> PYR	36.8282	9.225	46.5834	34.771	28.8947	41.3171	66.748	34.1422	29.9042	39.0701	75.465
Anaplerosis	PEPC	PEP + CO2.d -> OAA.c	32.7289	-1.4211e-14	35.0731	28.6348	23.9987	32.6299	75.3908	29.2534	27.1524	30.9805	89.0854
Organic acid synthesis and turnover	PDH	PYR -> AcCoA + CO2	36.8282	9.225	46.5834	34.771	28.8947	41.3171	66.748	34.1422	29.9042	39.0701	75.465
	CITsyn	OAA.m + AcCoA -> CIT	36.8282	9.225	46.5834	34.771	28.8947	41.3171	66.748	34.1422	29.9042	39.0701	75.465
	ICITdh	CIT -> OGA + CO2	36.8282	9.225	46.5834	34.771	28.8947	41.3171	66.748	34.1422	29.9042	39.0701	75.465
	SUCC	OGA -> SUC + CO2	54.0993	24.2902	96.6894	56.1362	47.7049	66.1406	74.536	54.8888	49.3057	61.6324	82.974
	SDH	SUC -> FUM	54.0993	24.2902	96.6894	56.1362	47.7049	66.1406	74.536	54.8888	49.3057	61.6324	82.974
	FUM	FUM -> MAL	54.0993	24.2902	96.6894	56.1362	47.7049	66.1406	74.536	54.8888	49.3057	61.6324	82.974
	MDH	MAL -> OAA.m	54.0993	24.2902	96.6894	56.1362	47.7049	66.1406	74.536	54.8888	49.3057	61.6324	82.974
Amino acid synthesis and turnover	GOGAT net	GLN + OGA <-> GLU + GLU	17.2711	14.9269	50	21.3652	17.3701	26.0013	75.3908	20.7466	19.0195	22.8476	89.0854
	GDHb net	OGA + N <-> GLU	15.4577	-50	20.1462	7.2696	-2.0026	15.2597	75.391	8.5067	4.3048	11.961	89.0854
	ASPat net	GLU + OAA.c <-> OGA + ASP	50	50	50	50	50	50	NA	50	50	50	NA
Output	CO2out	CO2 -> CO2.out	127.756	42.7953	190.065	125.678	105.964	148.353	71.2165	123.173	109.185	139.654	79.3107
	ASPprot	ASP -> ASP.out	50	50	50	50	50	50	NA	50	50	50	NA	Fixed output flux
Transport	Ntrans net	N.d <-> N	15.4577	-50	20.1462	7.2696	-2.0026	15.2597	75.391	8.5067	4.3048	11.961	89.0854
	OAAtrans net	OAA.m <-> OAA.c	17.2711	14.9269	50	21.3652	17.3701	26.0013	75.3908	20.7466	19.0195	22.8476	89.0854
Active and inactive metabolite pools	ASPact	0*ASP -> ASP.t	100	29.9207	100	77.3128	69.5464	88.4669	73.0013	77.0529	74.5153	79.9005	92.3156
	ASPinact	0*ASP.na -> ASP.t	1e-07	0	70.0793	22.6872	11.5331	30.4536	73.0013	22.9471	20.0995	25.4847	92.3156
	FUMact	0*FUM -> FUM.t	46.2433	21.8219	53.387	36.3957	31.1198	42.452	64.099	35.0827	30.9479	39.364	73.3373
	FUMinact	0*FUM.na -> FUM.t	53.7567	46.613	78.1781	63.6043	57.548	68.8802	64.099	64.9173	60.636	69.0521	73.3373
	MALact	0*MAL -> MAL.t	61.6199	29.2531	71.0762	47.7792	41.4122	55.265	66.8776	45.6505	41.156	50.574	77.4813
	MALinact	0*MAL.na -> MAL.t	38.3801	28.9238	70.7469	52.2208	44.735	58.5878	66.8776	54.3495	49.426	58.844	77.4813
	OGAact	0*OGA -> OGA.t	84.2265	43.5287	91.2902	71.728	64.1209	80.771	65.1391	71.6015	67.7612	75.504	83.7886
	OGAinact	0*OGA.na -> OGA.t	15.7735	8.7098	56.4713	28.272	19.229	35.8791	65.1391	28.3985	24.496	32.2388	83.7886
	GLUact	0*GLU -> GLU.t	94.6237	51.645	100	83.5397	75.3332	94.956	59.4193	84.5012	82.2048	86.8183	90.4591
	GLUinact	0*GLU.na -> GLU.t	5.3763	0	48.355	16.4603	5.044	24.6668	59.4193	15.4988	13.1817	17.7952	90.4591
	GLNact	0*GLN -> GLN.t	67.1305	58.9998	75.5663	67.6721	66.0965	69.4075	80.0139	67.7177	66.5482	68.9349	85.5932
	GLNinact	0*GLN.na -> GLN.t	32.8695	24.4337	41.0002	32.3279	30.5925	33.9035	80.0139	32.2823	31.0651	33.4518	85.5932
								Mean	70.8024			Mean	83.5288
* This reaction has a fixed output flux of 50 units
** Percentage decrease in confidence intervals relative to single 13C labeling experiment
Abbreviations: PGA, Phosphoglyceric acid; PEP, Phophoenolpyruvate; GLN, Glutamine; PK, Pyruvate kinase; PEPC, Phophoenolpyruvate carboxylase; OAA, Oxaloacetic acid; PDH, Pyruvate dehydrogenase; CIT, Citric acid; PYR, Pyruvic acid; AcCoA, Acetyl CoenzymeA; OGA, Oxoglutaric acid; SUC, Succinic acid; FUM, Fumaric acid; ICITdh, Isocitrate dehydrogenase; MAL, Malate; SDH, Succinate dehydrogenase; MDH,…

## Sheet: Pool sizes of PCs and DAGs
Table 4: Pool sizes calculated based on description provided in the Methods section.
	Accurate Quant (nmol / mg DW)
34:1-PC	0.541 ± 0.13
34:2-PC	3.826 ± 0.77
34:3-PC	2.843 ± 0.27
34:4-PC	0.03 ± 0.003
36:2-PC	1.417 ± 0.43
36:3-PC	4.279 ± 0.97
36:4-PC	7.571 ± 1.39
36:5-PC	8.594 ± 1.2
36:6-PC	5.044 ± 0.29
38:2-PC	0.02 ± 0.02
38:3-PC	0.713 ± 0.19
38:4-PC	2.063 ± 0.28
38:5-PC	0.991 ± 0.12
38:6-PC	0.276 ± 0.04
34:0-DAG	0.024 ± 0.01
34:1-DAG	0.259 ± 0.05
34:2-DAG	1.356 ± 0.35
34:3-DAG	1.229 ± 0.1
34:4-DAG	0.016 ± 0.005
36:0-DAG	0.018 ± 0.01
36:1-DAG	0.149 ± 0.05
36:2-DAG	0.897 ± 0.15
36:3-DAG	2.455 ± 0.53
36:4-DAG	4.224 ± 0.5
36:5-DAG	2.976 ± 0.76
36:6-DAG	3.824 ± 1.24
38:1-DAG	0.033 ± 0.02
38:2-DAG	0.189 ± 0.04
38:3-DAG	0.791 ± 0.2
38:4-DAG	1.388 ± 0.17
38:5-DAG	0.381 ± 0.05
38:6-DAG	0.084 ± 0.02

## Sheet: MIDs for PCs and DAGs (SIMPEL)
Table 5: MIDs represented as proportions. Data was generated using SIMPEL. NA correction was also performed within SIMPEL.
		Time (hours)	0			2			4			8			16			32
ID	Isotopologue	Replicate	1	2	3	1	2	3	1	2	3	1	2	3	1	2	3	1	2	3
PC(34:1)	M0		0.98883	0.995324	0.97305	0.97171	0.790252	0.966249	0.688188	0.623339	0.677383	0.409796	0.411587	0.412285	0.226575	0.237518	0.248202	0.0645947	0.0645344	0.0863361
	M1		0	0	0	0.0039293	0.0159481	0.00380211	0.0445771	0.0393493	0.0541317	0.0452463	0.033966	0.0277504	0.0259042	0.014016	0.0122821	0.022059	0.0148984	0.016931
	M2		0	0	0	0.0150452	0.013088	0.0168742	0.119755	0.125222	0.101742	0.0735831	0.0711982	0.0688055	0.0374169	0.0399198	0.0429504	0.0329051	0.0218702	0.0273885
	M3		0	0	0	0.00205928	0	0.000205618	0.0339097	0.0403536	0.0428763	0.0617801	0.0603154	0.0532146	0.0463019	0.0420042	0.0502234	0.0526834	0.040482	0.0339772
	M4		0	0	0	0.00163681	0.00102133	0.000985087	0.0493702	0.0656381	0.0517311	0.0761796	0.0756045	0.0820052	0.0685878	0.0661929	0.0656279	0.0606211	0.0485904	0.0438783
	M5		0	0	0.000700106	0	0.0835645	0.000890594	0.0212846	0.0276675	0.0226091	0.0596771	0.0602547	0.0611827	0.0632663	0.0610667	0.0686624	0.0777684	0.070661	0.0721663
	M6		0.0058233	0.000137733	0.000232035	6.78868e-05	0.00134422	0	0.0172076	0.0318798	0.0214964	0.0635817	0.0642099	0.064311	0.0794837	0.0837184	0.0822509	0.0837835	0.0768313	0.0706237
	M7		0	0.000111841	0.00246552	0	0	0	0.00825542	0.0134582	0.00855734	0.0481838	0.0490528	0.0525596	0.0749434	0.0723397	0.0679826	0.0856989	0.0801967	0.0727173
	M8		0.00534691	0.00374663	0.0145428	0.00102212	0.00100854	0.000109571	0.00749894	0.0140416	0.00629229	0.0404403	0.045008	0.0463165	0.0701389	0.0713192	0.073525	0.0789262	0.0867588	0.0817377
	M9		0	0.000505581	0.00754626	0.000887334	0	7.84837e-05	0.00286399	0.00611884	0.00583881	0.0305073	0.0332074	0.0365174	0.0585099	0.055311	0.0553543	0.0774086	0.0759447	0.0761671
	M10		0	0	0	0.0007479	0.0288196	0.00985579	0.00187058	0.00455366	0.0018512	0.0246599	0.0272749	0.0220553	0.0527541	0.0561355	0.0554457	0.0730047	0.0772305	0.0655004
	M11		0	0	0	0	0.0490057	0.000307586	0.00115424	0.00353658	0.00170321	0.018897	0.0186756	0.0216236	0.0428392	0.0455206	0.0381908	0.0555475	0.0670936	0.0718177
	M12		0	0	0	0	0	0	0.000597769	0.0013906	0.00260288	0.013504	0.0146698	0.0147868	0.0386736	0.0365101	0.0338294	0.0596461	0.0630259	0.0546418
	M13		0	0	0	0	0	0	0.000808248	0.00118885	0.000687732	0.0117667	0.0108087	0.0102038	0.0286423	0.0304705	0.0281087	0.0416553	0.0519809	0.0566122
	M14		0	0	0	0.00114222	0.0087853	0	0.000448139	0.00157073	5.74781e-05	0.00724759	0.00770433	0.0078446	0.0236084	0.0255648	0.0201834	0.0404336	0.0411834	0.0444278
	M15		0	0	0	0	0.00103419	0	0.000137223	0	0	0.00539304	0.00570386	0.00616623	0.0200425	0.0191093	0.0180271	0.0305398	0.0363144	0.03593
	M16		0	0	0	5.13259e-05	0	0	7.84635e-05	0.000255484	0	0.00331637	0.00472918	0.00613818	0.0133079	0.014348	0.0141158	0.0218725	0.02844	0.0259021
	M17		0	1.37602e-08	2.35077e-07	0	0.000148567	4.32708e-06	0	0	0	0.00250081	0.00274067	0.00351058	0.0106316	0.0106996	0.00839789	0.0186768	0.0226254	0.0221197
	M18		0	0.000146592	0.000616738	0.00170022	0.000666011	0.000638096	0.00155987	0.00015169	0.000364461	0.0019019	0.00200692	0.000420497	0.00801312	0.00744356	0.00660492	0.0118696	0.0142654	0.0142693
	M19		0	2.77113e-05	0.000846059	0	0.00517366	0	0.000378215	0.000124996	7.56604e-05	0.000912495	0.00108523	0.00152867	0.00482784	0.00516838	0.00490134	0.00813312	0.00784912	0.0123971
	M20		0	0	0	0	0	0	0	1.49937e-05	0	0.000557733	0	0	0.0030552	0.00256217	0.00288258	0.000226019	0.00573934	0.00644474
	M21		0	0	0	0	4.23223e-05	0	5.77804e-05	0	0	0.000302373	0.000196796	0.00077381	0.00193962	0.00180486	0.00102518	0.00194605	0.00237161	0.0057093
	M22		0	0	0	0	9.83233e-05	0	0	0.000143841	0	6.4838e-05	0	0	0.0005367	0.00125629	0.00122578	0	0.00111266	0.00230465
PC(34:2)	M0		0.964761	0.967392	0.973444	0.928882	0.837733	0.925894	0.738959	0.677165	0.754827	0.464994	0.451432	0.414172	0.317212	0.279127	0.290205	0.131096	0.1245	0.152246
	M1		0	0	0	0	0.0011939	0	0.0316399	0.0349286	0.0242578	0.041461	0.0381393	0.0425479	0.028423	0.0260597	0.0292216	0.0263717	0.021306	0.0225645
	M2		0	0	0	0.0023596	0.00235327	0.00383641	0.0837346	0.104609	0.0882341	0.0798359	0.0835698	0.0842049	0.0560508	0.0600731	0.0563025	0.0345562	0.0307776	0.0323509
	M3		0	0	0	0	0	0	0.0198261	0.0271795	0.0189201	0.0534793	0.0608304	0.0643424	0.0538877	0.0537728	0.0563096	0.0490253	0.0432421	0.0428323
	M4		0	0	0	0	0	0	0.0294858	0.0401373	0.0296377	0.0673219	0.071501	0.0739459	0.0684132	0.0692716	0.0701816	0.0581143	0.0504165	0.0490576
	M5		0	0	0	0.000149239	0	5.83447e-05	0.00772952	0.0141194	0.0101633	0.0497099	0.0579378	0.0589824	0.0605456	0.0648223	0.0664658	0.0727396	0.0640615	0.0563263
	M6		0	7.18562e-06	0	5.46248e-05	0.000222166	8.07332e-05	0.00958933	0.0157371	0.0106619	0.0518808	0.0575016	0.0586042	0.0706329	0.0733558	0.0775446	0.0805482	0.070253	0.0694556
	M7		0	0	0.00031297	0	1.64737e-05	4.00026e-05	0.0035341	0.0059436	0.00329644	0.0340111	0.0405948	0.0457486	0.0608498	0.064853	0.0576414	0.0802171	0.0784513	0.0700385
	M8		3.53713e-05	0	0	3.37638e-05	0.00137805	0.000246616	0.00262224	0.0057488	0.00302554	0.0322588	0.0376365	0.0375001	0.0584072	0.0599661	0.0645376	0.0800879	0.074451	0.0709553
	M9		5.29572e-05	0.000139841	0.000129893	0.000688729	0.000360769	0	0.00143326	0.00228571	0.00171771	0.0222405	0.0266404	0.0255128	0.0471113	0.0508734	0.0490866	0.0658478	0.0713148	0.0653286
	M10		0.00889196	0.00916956	0.000341764	0	0.0971524	0.000722354	0.00058015	0.00188409	0.000901963	0.0171341	0.019997	0.0221766	0.0421567	0.0454791	0.0422251	0.0595605	0.0674065	0.062462
	M11		0.000663671	0	0.000455963	0.000153028	0.0123422	0.000224471	0.000466726	0.000943779	0.000469372	0.0119739	0.0147422	0.0149671	0.0310317	0.0348959	0.0335559	0.054775	0.0587068	0.059271
	M12		0.00367418	0.00485281	0.00473876	0.0156593	0.00611786	0.00891732	0.0101515	0.000813001	0.000244106	0.00952466	0.011032	0.0118314	0.026582	0.0300651	0.0284442	0.0435771	0.0512637	0.0486858
	M13		0.000322802	0.000129993	0.000869133	0.00166975	0.000743999	0.00121452	0.00172708	0.000198687	0.00385731	0.00692325	0.00804198	0.00818783	0.0196271	0.0222181	0.0213306	0.0434435	0.0462113	0.0443113
	M14		0.000597972	0.000493517	0	2.22014e-05	0.0059054	0	0.000233821	0.00115141	0	0.00542541	0.00567744	0.0060142	0.0174703	0.0182849	0.0160791	0.0308209	0.040405	0.0362641
	M15		0.000548212	8.51794e-06	0	3.30328e-05	0.000750221	0	0.000108686	3.7804e-05	0	0.0034211	0.00428212	0.00381741	0.0127984	0.0147539	0.0124339	0.0298583	0.0305809	0.0328191
	M16		0	0	0	0.000236479	0.0013473	0.000182546	0.000286021	0.000813308	0.000170135	0.0022217	0.00276829	0.00299373	0.00914518	0.00984862	0.00930533	0.0200465	0.0252262	0.024397
	M17		0.000718092	0.000273056	0	0.00469904	0.0202274	0.00658076	0.00319721	0.00923612	0.00355381	0.00156358	0.00168511	0.00165655	0.0072502	0.00735464	0.00645825	0.0126306	0.0183722	0.01986
	M18		0	0	5.26069e-08	0.000468847	0.00248307	0.00126299	0.000514548	0.00149887	0.000832687	0.00101686	0.00112774	0.00117195	0.00457781	0.00506252	0.00451299	0.0118156	0.0135675	0.0143918
	M19		0	3.44542e-05	4.64215e-05	0	0	5.67063e-05	0	0	0	0.000508993	0.000614331	0.000650384	0.00333846	0.00333405	0.00314438	0.00605426	0.00813054	0.00991047
	M20		0	0	0	0	0	0	2.31651e-05	0	0	0.000412103	0.000206222	0.000234407	0.00186424	0.00207431	0.00180431	0.00358518	0.00491661	0.00659071
	M21		0	0	0.00014963	1.94598e-05	0.000224738	2.19772e-05	0.000106418	0	0	0.000147662	0.000296346	0.00039278	0.00132039	0.00113164	0.00109182	0.0026238	0.00320007	0.00477954
	M22		0.0161561	0.0109469	0.0114808	0.0304484	0.00641717	0.0420425	0.0371209	0.0430093	0.0342605	0.0271414	0.00265156	0.0127924	0.000884145	0.000758222	0.000438304	0.00103961	0.00171904	0.00231005
	M23		0.00054727	0.00249832	0.00254217	0.0106144	0.000420412	0.0062791	0.0104528	0.00673681	0.00663848	0.0103291	0	0.00355359	0.0002222	0.000411024	0.00164295	0.000436135	0.00108381	0.00165715
	M24		0.00303065	0.0040541	0.0054883	0.00380839	0.00261017	0.00233897	0.00647724	0.00582256	0.00433049	0.005063	0.00109375	0.00399828	0.000100541	0.00215255	0	0.00112882	0.00040367	0.000898284
	M25		0	0	0	0	0	0	0	0	0	0	0	0	9.72473e-05	0	3.62937e-05	0	3.20421e-05	0.000236168
PC(34:3)	M0		0.990123	0.985727	0.981315	0.985515	0.978866	0.981942	0.899389	0.859814	0.872606	0.596044	0.579617	0.579869	0.380202	0.350978	0.36249	0.163088	0.152088	0.162002
	M1		0	0	0.00623513	0	0	0.00195482	0.0154605	0.0203674	0.0273534	0.0451127	0.0418872	0.045679	0.0441238	0.0421693	0.0409928	0.0344393	0.0296887	0.0301524
	M2		0	0	0	0	0	0	0.0445823	0.0605431	0.0483715	0.0869932	0.0893932	0.0870911	0.0714705	0.0690684	0.0697999	0.0432962	0.0382252	0.0376112
	M3		0	0	0	0	0	0	0.0124439	0.017803	0.0165076	0.0552618	0.0568855	0.0576724	0.0681141	0.0679843	0.0698833	0.0541301	0.0503589	0.0502135
	M4		0	0	0	0	0	0	0.0109751	0.0179574	0.0151188	0.056406	0.0609558	0.0571943	0.0689208	0.0673939	0.069189	0.0540751	0.0491733	0.047056
	M5		0	0	0	0.00344708	0.00579467	0.00313408	0.00410003	0.00584851	0.00462661	0.038642	0.0373492	0.0382785	0.0603327	0.0608301	0.0613008	0.0656651	0.0628794	0.0572697
	M6		2.39592e-05	2.57834e-06	8.60272e-05	0	0	0	0.00299519	0.00552468	0.00506565	0.035021	0.040622	0.0406771	0.0601027	0.0669932	0.0639124	0.0738264	0.070264	0.0663005
	M7		0	0	0	0	5.41934e-05	0	0.000930601	0.00227692	0.00114965	0.0228751	0.024379	0.0231349	0.0517194	0.0560862	0.0533748	0.0753609	0.0766358	0.0714195
	M8		0	0.000115548	0	0	0	0	0.000872511	0.00160885	0.0013341	0.019685	0.0210667	0.0227475	0.0469781	0.0488178	0.0487583	0.0717465	0.0721307	0.0707503
	M9		0	0	0	0	0	0	0.000480828	0.000820883	0.000595672	0.0126384	0.0140779	0.0129969	0.0347985	0.0387366	0.0377658	0.0662275	0.0653874	0.0664815
	M10		0	8.96604e-07	0	0	0	2.40535e-05	0	0.000563779	0.00027127	0.00968876	0.0104668	0.0106077	0.0289668	0.0331759	0.0295893	0.0555742	0.060528	0.0590967
	M11		1.30873e-05	3.56722e-05	0.000116726	0	0.000530947	6.57697e-05	4.39437e-05	8.29914e-05	0	0.00613779	0.00704297	0.0070267	0.021679	0.0248517	0.0243766	0.0501319	0.0531191	0.0528535
	M12		0.00134362	0.00252936	0.00155116	0.00217684	0.004034	0.00250264	0.00155834	0.00114949	0.0008911	0.00408253	0.00503817	0.0047356	0.0154601	0.0182553	0.0175653	0.0402741	0.043768	0.0421217
	M13		0	0.000396133	0	0.000404432	0.000786905	4.84009e-05	0	0.000103479	0.000165262	0.00367964	0.00361257	0.00311388	0.0132684	0.0152106	0.0146214	0.0354328	0.0392905	0.0401644
	M14		0.000402219	7.54261e-05	4.03266e-05	9.61133e-05	0.00304605	0.000931516	0.000593345	0.000396321	0.000643691	0.00193643	0.00233684	0.0025685	0.00895346	0.0113554	0.010147	0.0296076	0.0337151	0.0331189
	M15		0.000129594	3.58711e-06	0.000135093	5.13639e-05	0.000215215	0	0	0	0.000107479	0.00133898	0.00149386	0.00157487	0.00761847	0.00818617	0.00794421	0.0256765	0.0284769	0.0287816
	M16		0	0	0	0	0	0	7.41815e-06	0	7.842e-05	0.000833568	0.0010655	0.00123085	0.00490205	0.00610672	0.00521359	0.0191689	0.0228673	0.0229759
	M17		0	0	0	1.34329e-05	0	0	0	9.76084e-06	0	0.000709558	0.000685633	0.000778904	0.00361407	0.0047588	0.00372947	0.0138716	0.0157175	0.0191909
	M18		2.19297e-05	0	0	4.19119e-05	0	0	2.07326e-05	1.02484e-05	2.42388e-06	0.000404102	0.000392997	0.00034427	0.0028571	0.00295873	0.00274015	0.0105342	0.0129507	0.0142643
	M19		0	0	2.19401e-05	8.74995e-06	0	3.35618e-05	4.44557e-06	1.50664e-05	0	0.000154611	0.000294299	0.00021215	0.00124297	0.00189191	0.00183675	0.00676324	0.00929604	0.0101543
	M20		7.41014e-06	0	0	0.000579785	0.00238885	0.000884629	0.000365057	0.000853902	0.000291435	0.000590196	0.000190943	6.705e-05	0.00115604	0.000975715	0.00118147	0.00471019	0.00522353	0.00721077
	M21		0	0	2.30687e-05	6.65926e-05	0.000112191	0.000160684	3.292e-05	4.22164e-05	0	6.8657e-05	1.54502e-05	1.79343e-05	0.000639667	0.000622973	0.000704793	0.00325337	0.00382562	0.0048249
	M22		0	0	0	0	0	7.62283e-06	0	0	0	1.00311e-05	0	2.2646e-05	0.000241138	0.000328086	0.000338461	0.00154403	0.0021338	0.00288655
	M23		0	8.9823e-05	7.8687e-05	0	0.000268926	7.97878e-05	0	0	0	1.79893e-05	2.45814e-05	0	0.000218543	0.000103273	0.00023722	0.000709675	0.00124282	0.00180706
	M24		0.00704903	0.00930316	0.00837481	0.00684509	0.00321352	0.0065712	0.00424006	0.00342251	0.00423978	0.00135913	0.000804904	0.00183137	0.00186874	0.00157537	0.00179873	0.000623561	0.000721524	0.000886709
	M25		0.000885713	0.00172048	0.00202218	0.000753363	0.000688986	0.00165944	0.000903688	0.000785549	0.000580428	0.000308966	0.000301025	0.000526943	0.000550892	0.000585524	0.000508646	0.000269437	0.000292398	0.00040499
PC(34:4)	M0		0.917104	0.89274	0.893543	0.859231	0.383413	0.769296	0.82493	0.681288	0.742489	0.488612	0.447462	0.400913	0.295824	0.290053	0.286607	0.146466	0.112583	0.120555
	M1		0	0	0	0	0.031911	0	0	0	0.0360198	0.0107681	0.00316355	0.0424921	0.026303	0.00141567	0.0508926	0.0100677	0.0222824	0.0406703
	M2		0	0	0	0	0.0146875	0	0.0621909	0.0985754	0.0797621	0.113982	0.110811	0.112429	0.0772279	0.0716045	0.056461	0.0389229	0.0302522	0.0245318
	M3		0	0	0	0	0	0	0.019891	0.0309943	0.00839564	0.060851	0.0692997	0.0685561	0.051784	0.0628485	0.0673035	0.0581883	0.0430107	0.0482109
	M4		0.0215811	0.0310748	0.0144919	0.00925756	0.0382892	0.0107681	0.0170781	0.027131	0.0309125	0.0761342	0.0743463	0.0982193	0.0739917	0.0868707	0.0809326	0.0535926	0.057914	0.0572369
	M5		0.0106319	0.0108289	0.0249004	0.0876745	0.105665	0.166775	0.0075923	0.0160524	0.00851137	0.0517042	0.0612633	0.0515589	0.0706736	0.0772404	0.0734934	0.0717091	0.066745	0.0629173
	M6		0.00732278	0.0130404	0.0222676	0	0.0877895	0.00377413	0.0266228	0.0122174	0.00740059	0.0504026	0.055668	0.0688595	0.0786617	0.0774197	0.0881167	0.0836521	0.0761622	0.0775904
	M7		0	0	0.00338281	0	0	0	0	0.000559302	0.0069795	0.0288735	0.0395012	0.0424928	0.0767571	0.0627213	0.0598887	0.0710759	0.0701174	0.0609225
	M8		4.73782e-05	0	0	0	0	0	0	0.00207314	0	0.0311173	0.0310075	0.0285521	0.0472078	0.0674157	0.0608551	0.0661781	0.0780273	0.0815637
	M9		0	0.00026926	0	0	0	0	0.00015419	0.00219228	0.000389962	0.0191543	0.0246016	0.0338915	0.0504319	0.0475545	0.0400455	0.0769644	0.0641718	0.0636778
	M10		0	0	0	0	0.001252	0	0	0	0	0.0161273	0.0183203	0.00710364	0.0313518	0.0384782	0.0401033	0.0637888	0.0674531	0.0647074
	M11		0	0.00249139	0	0	0	2.47811e-06	0	0	0	0.00719942	0.0120524	0.0168008	0.0357895	0.0317021	0.0171515	0.0652536	0.0622672	0.0554
	M12		0.0105781	0.0102934	0.00356448	0.00213519	0.187253	0.00395514	0.00208933	0.0409412	0.0184386	0.00785816	0.00688671	0.00510718	0.0188942	0.0278715	0.0187301	0.0416226	0.0592954	0.0505413
	M13		0.0248465	0.0148561	0.00249821	0.00911453	0.0095552	0	0.00470223	0.0543516	0.00285649	0.00609706	0.0136527	0.0116278	0.0223477	0.012289	0.0234836	0.047818	0.050263	0.0435234
	M14		0.00579991	0.0235314	0.0169784	0.0325868	0.138346	0.0431334	0.0318757	0.0324184	0.0519387	0.0192325	0.013587	0.00901794	0.00885682	0.0142859	0.0117974	0.0373591	0.0409461	0.0371999
	M15		0	0	0.0119574	0	0	0.00170069	0	0	0.00428375	0.00390587	0.00867009	6.2896e-05	0.0142185	0.0130271	0.0114143	0.0244649	0.0383026	0.0397494
	M16		0	0	0	0	0	0	0.00206553	0.000542964	0.00126702	0.00264752	0.00124357	0.0019327	0.00849472	0.00747372	0.00433423	0.0265427	0.025149	0.0293537
	M17		0.00208867	0.000874201	0.00641604	0	0	0.000243817	0	0	2.73973e-05	0.00403463	0.00343711	0.000382922	0.00486714	0.00735381	0.00447689	0.00651191	0.0223217	0.024105
	M18		0	0	0	0	0.00183911	0.00035106	0.000807735	0.000662308	0.00032757	0.00129863	0.00502577	0	0.00631672	0.0023742	0.00391304	0.00982084	0.012736	0.0175439
PC(36:1)	M0		0.923209	0.963183	0.967218	0.996246	0.831436	0.983193	0.803921	0.782232	0.815144	0.621734	0.673779	0.67701	0.449395	0.515217	0.531515	0.380317	0.214564	0.272614
	M1		0	0	0	0	0	0	0.020405	0.0164576	0.00703375	0.0326277	0.030434	0.00989873	0.0096265	0	0.00447	0	0.017516	0
	M2		0	0	0	0	0	0.0102041	0.0772713	0.0805436	0.0740112	0.0405358	0.0263056	0.0330449	0.0244469	0.0219303	0.0185428	0	0.0137675	0.0258387
	M3		0	0	0	0.00110568	0.00069608	0	0.0221603	0.02306	0.0232807	0.0410576	0.0383813	0.0286739	0.0295913	0.031401	0.0337638	0.0161547	0.0424067	0.0195237
	M4		0	0	0	0.000971943	0.000368284	0.00094135	0.0367287	0.0420085	0.034812	0.0475285	0.0428243	0.0441385	0.0406466	0.039821	0.0434107	0.0856077	0.0450547	0.0533127
	M5		0.000468841	0.00116277	0	0	0.0843959	0	0.0113097	0.0167028	0.0142358	0.039569	0.0362916	0.042385	0.0402137	0.0499226	0.0475102	0.0852213	0.0615286	0.0805065
	M6		0.00188683	0.000822635	0.00185988	0	0.00212379	0	0.0147227	0.0150825	0.010315	0.0404859	0.034492	0.0383815	0.0593597	0.0518806	0.048079	0.0352502	0.0770974	0.101687
	M7		0	0.000943322	0.00386616	0	0.000826593	0.000987792	0.00364022	0.00967252	0.00735605	0.032755	0.0276143	0.032958	0.0498969	0.0388148	0.0464271	0.126886	0.0739893	0.0403244
	M8		0.000129364	0	6.27359e-05	0.00089533	0	0	0.00465984	0.00563223	0.00670537	0.030196	0.0290912	0.0271593	0.053247	0.0491962	0.0496387	0.0548715	0.0612487	0.0743866
	M9		0.00169224	0.00075136	0.000224962	0	0.00246015	0	0.00216846	0.00194076	0.00205772	0.0159089	0.0163627	0.0157945	0.0486668	0.039111	0.0421191	0.0800547	0.0883529	0.0847805
	M10		0.072533	0.0325028	0.0267678	0	0.0758708	0.00467367	0.00207591	0.00410633	0.00371774	0.0152605	0.0150639	0.0148301	0.0386242	0.0316638	0.0321275	0.0273755	0.0644828	0.025529
	M11		0	0	0	0	0	0	0.000540625	0.00165706	0.000504965	0.0130243	0.00852505	0.0117834	0.0325421	0.0299537	0.0193791	0.0526045	0.0560469	0.0635129
	M12		0	0	0	0.000590664	0	0	4.67853e-05	0.000364684	0.000413007	0.00990467	0.00601657	0.0124743	0.0314379	0.0314502	0.0220251	0	0.0384895	0.0348434
	M13		0	0	0	0.000190192	0	0	0.000349191	0.000371954	0	0.00591248	0.0064018	0.00411259	0.0268223	0.0180977	0.0243075	0.0240925	0.04258	0.0414236
	M14		8.04579e-05	0.000497696	0	0	0	0	0	0	0	0.00584196	0.00431462	0.00215108	0.0174367	0.0142608	0.00861075	0.0174732	0.0391769	0.0340706
	M15		0	0	0	0	0	0	0	0	0	0.00228786	0.00263583	0.00245529	0.0159069	0.0144635	0.00948759	0.0111374	0.028023	0.0213138
	M16		0	0	0	0	0.000858739	0	0	0	0.000197584	0.00348753	0.00146581	0.00261244	0.0145502	0.00954624	0.00957451	0.00295397	0.0224446	0.00289686
	M17		0	0.000136443	0	0	0	0	0	0	0	0.00112056	0	0.000136026	0.0116543	0.00725006	0.00901119	0	0.0132303	0.0211277
	M18		0	0	0	0	0.000963706	0	0	0.000167313	0.00021545	0.000761777	0	0	0.00593461	0.00601941	0	0	0	0.00230726
PC(36:2)	M0		0.976136	0.989176	0.994024	0.956075	0.930289	0.96231	0.693013	0.674664	0.712431	0.505006	0.532226	0.528605	0.377897	0.394634	0.374886	0.230858	0.181563	0.22941
	M1		0	0	0	0.00529234	0.00620035	0	0.0400251	0.0338609	0.0306497	0.0237361	0.0224519	0.0200633	0.0196247	0.0178117	0.0148789	0.00396878	0.00646635	0.0201987
	M2		0	0	0	0.025169	0.017241	0.0278303	0.0960259	0.0877576	0.0913245	0.0584917	0.0521502	0.0503288	0.036313	0.0364933	0.0382542	0.0263818	0.0200933	0.0192778
	M3		0	0	0	0	0.000545745	0	0.033718	0.033781	0.0291265	0.0400811	0.0415347	0.0394403	0.0354098	0.0363956	0.0403424	0.0364077	0.0268566	0.026398
	M4		0	0	0	0.00372332	0.00140724	0.00355985	0.0486808	0.050341	0.0490724	0.0505787	0.052523	0.051098	0.0457232	0.0493809	0.0512349	0.04915	0.0361452	0.0353186
	M5		0	0	0.00045241	1.62001e-05	0.000574635	9.76454e-06	0.0224485	0.0239476	0.0199509	0.0392685	0.0411902	0.0390616	0.0446445	0.0444576	0.0445951	0.0471809	0.0438611	0.0521505
	M6		0.00293936	0.000397921	0.000882531	0.000136767	0.00509234	0.000405387	0.0225436	0.0281159	0.0238973	0.0459984	0.0443866	0.0450139	0.0515054	0.0539432	0.0552479	0.0593799	0.0523345	0.0548324
	M7		0	0.00036961	0	3.97823e-05	0	0.000177456	0.0132609	0.0171531	0.0134802	0.034586	0.0345116	0.0379111	0.0444864	0.0451238	0.0513921	0.0660097	0.05638	0.0522423
	M8		0	0	0.000279637	0	0	2.73099e-05	0.010197	0.0161074	0.00913325	0.0374358	0.0360099	0.0341773	0.0501768	0.0498773	0.0469527	0.0737153	0.0635387	0.0603036
	M9		0	0.000110631	0.000355145	0.000218218	0.000109095	0.000245785	0.00683361	0.00998688	0.00658087	0.0312539	0.0267441	0.0299136	0.041626	0.0410307	0.0435214	0.0595723	0.0663242	0.0592728
	M10		0.0173076	0.00605344	0.000834598	0	0.0307187	0.00103953	0.00511035	0.00798427	0.00566704	0.0275131	0.0235886	0.0254785	0.0390442	0.0405176	0.0458529	0.0514989	0.0600525	0.058805
	M11		0.00166616	0.000519499	6.45326e-05	4.00138e-05	0.00301709	0.000301903	0.00310742	0.00524751	0.00285215	0.0231476	0.0201818	0.0217404	0.0379685	0.0321798	0.0319238	0.0550272	0.0595998	0.0517341
	M12		0.000827761	0.00122415	0.00229376	0.00844916	0	0.00319859	0.00222913	0.0039241	0.00296065	0.0193934	0.0172933	0.0176633	0.0314708	0.0315245	0.0344423	0.0540697	0.0606433	0.0494594
	M13		0	0.000267765	0	0.000680596	9.99261e-06	0.000507344	0.00126452	0.00312083	0.000946658	0.0154027	0.0152731	0.0156232	0.0295272	0.0274386	0.0283597	0.0431184	0.049513	0.0479711
	M14		0.00112319	0.000610475	0	0.000120609	0.00330472	0.000186046	0.00105666	0.001661	0.00072602	0.0143707	0.0106411	0.0119828	0.0270139	0.0240689	0.021916	0.0416665	0.0554646	0.0428156
	M15		0	0	0	0	0.000441321	0	0.00023745	0.000975679	0.000672417	0.0100725	0.00959307	0.00936381	0.0201697	0.0186009	0.022461	0.0340765	0.0403973	0.0355903
	M16		0	0	0	3.87088e-05	0	0	0.000157726	0.000565511	0.000117558	0.0078486	0.00576435	0.00749945	0.01901	0.0151699	0.0135275	0.0215005	0.035272	0.0322983
	M17		0	0	0	0	3.35686e-07	4.79005e-05	3.03368e-05	0.000274812	0.00033588	0.00530427	0.00510426	0.00591751	0.0151664	0.0122215	0.0140577	0.0216183	0.0304997	0.0225333
	M18		0	0	0	0	5.42721e-05	0	4.60646e-05	0.000116719	0	0.00443867	0.00373618	0.00362565	0.0111476	0.00932299	0.00871783	0.0106542	0.0201814	0.0159845
	M19		0	3.57333e-07	0	0	0	0	0	2.17963e-05	0	0.00262303	0.00213404	0.00277182	0.00835223	0.00760513	0.00626543	0.00682433	0.0119186	0.0137106
	M20		0	7.13599e-05	0	0	4.41414e-05	0	0	0	0	0.00174088	0.00142185	0.00171552	0.0051113	0.00468992	0.0044682	0.00574132	0.0103881	0.00756671
	M21		0	0	1.97075e-07	0	0	0	0	0	0	0.000757545	0.000705716	0.000263277	0.0038758	0.00319878	0.00280535	0	0.00540013	0.00693866
	M22		0	7.14016e-05	2.13467e-06	0	0	5.71188e-07	0	2.36433e-05	0	0.000729763	0.000710528	0.000127983	0.0023965	0.00203503	0.00244802	0	0.00365984	0.00291296
	M23		0	0.000917483	0.000612752	0	0.000723291	0.000152325	0	0.000341669	0	0.000167163	5.269e-05	0.000558039	0.00145685	0.00103395	0.000838812	0.00121793	0.0014971	0.00181946
	M24		0	0.000146366	0	0	0.000226411	0	0	0	0	0	7.16589e-05	0	0.000698568	0.000560649	0.00034729	0.00036149	0.00131633	0
	M25		0	6.35907e-05	0.000198757	0	4.67241e-07	0	1.40972e-05	2.67258e-05	7.53538e-05	5.4195e-05	0	5.52307e-05	0.000184302	0.000683918	0.00026287	0	0.000632944	0.000455688
PC(36:3)	M0		0.991793	0.994972	0.994278	0.959796	0.972981	0.964963	0.758059	0.700801	0.751093	0.564906	0.573069	0.560824	0.342688	0.326361	0.325947	0.227508	0.207938	0.232391
	M1		0	0	0	0.0131697	0	0.0103999	0.0320731	0.040125	0.0284266	0.0304636	0.0371693	0.030147	0.0266094	0.0241106	0.0223788	0.0205608	0.018243	0.0195573
	M2		0	0	0	0.0099089	0.011018	0.0100445	0.0795679	0.0798985	0.0837543	0.0576814	0.0535726	0.0528034	0.0395671	0.036315	0.0415873	0.0319579	0.0216128	0.0285945
	M3		0	0	0	0	0.00046482	0	0.0291092	0.0341695	0.0299935	0.0425981	0.0432745	0.0471602	0.0390849	0.0399303	0.0391177	0.0364981	0.0314335	0.0326848
	M4		0	0	0	0.00130547	0.000247062	0.00170333	0.0387905	0.0470422	0.0415605	0.0497434	0.0459756	0.0471669	0.0438392	0.0466082	0.0512594	0.0424185	0.0340258	0.035146
	M5		0	0	0	0	0.00017672	0.000127071	0.0160227	0.0226748	0.0151952	0.0346573	0.0352649	0.0362596	0.0437113	0.0418747	0.0436731	0.0482594	0.0457588	0.0425706
	M6		0.000498029	0.000212854	8.01427e-05	0.000256174	0.00350394	0.000237032	0.0171777	0.025858	0.0190603	0.0376842	0.038356	0.0398987	0.0502111	0.0542459	0.0570949	0.0616083	0.0520911	0.0485744
	M7		0.000462905	0.000308926	0.000334347	0.0016819	0.000657858	0.00175816	0.00887205	0.0131147	0.00875135	0.030328	0.0301266	0.0332191	0.0469239	0.0491871	0.049008	0.0616788	0.056739	0.0558601
	M8		0	8.15069e-06	6.92221e-05	0.000112864	0.0010098	0	0.0071094	0.0118683	0.00808555	0.030456	0.0294704	0.0311249	0.0495936	0.0526318	0.0530119	0.0627222	0.0586245	0.0539166
	M9		0	5.25814e-05	0.000476081	0	0	0	0.00384586	0.0070211	0.00417944	0.0241296	0.0212523	0.0234987	0.0419414	0.0441147	0.0456821	0.062303	0.0625908	0.058329
	M10		0.000839765	0.000369094	0	5.63929e-05	0.000671973	0.00016735	0.0030344	0.00602241	0.00365565	0.0224567	0.0211918	0.0216859	0.0439406	0.0458341	0.0454666	0.0562126	0.0571697	0.0571809
	M11		0.000228249	0.000219293	0.000474058	1.60936e-05	0.000544532	0.000193257	0.00159715	0.00327145	0.001674	0.0170742	0.0162714	0.017723	0.0389751	0.0413157	0.0395573	0.0546682	0.0590966	0.0537727
	M12		0.00412516	0.00290938	0.00274738	0.0089292	0.000463771	0.00648317	0.00107191	0.00232428	0.00127708	0.0143279	0.0127097	0.0146424	0.0360063	0.0365465	0.0362248	0.0426377	0.0537786	0.0504128
	M13		0.000409474	0.000557152	0.000661693	0.0011953	0	0.000861333	0.000643688	0.00131682	0.000811348	0.0117904	0.011707	0.0123948	0.0321898	0.0357617	0.034286	0.0471896	0.0498638	0.0438852
	M14		0.000998379	2.3537e-05	0	8.51913e-05	0.00488661	0	0.00031459	0.000929682	0.000552034	0.0096217	0.00902073	0.0088528	0.0296307	0.0293124	0.0272353	0.0362381	0.0450791	0.0388959
	M15		0	9.68945e-06	0.000118874	0	0	0	0.000304332	0.000530866	0.000116797	0.00688407	0.00697851	0.00694306	0.0239582	0.0244127	0.0235512	0.0268715	0.0387322	0.035115
	M16		0	0	0	0	0	0	2.80685e-05	0.00032873	0.000213868	0.00535636	0.00502183	0.0049959	0.0200457	0.0212565	0.0189806	0.0256635	0.0294123	0.0312994
	M17		0	0	0	6.12763e-06	8.39416e-05	0	5.67689e-06	0.000187403	0	0.00339482	0.00322422	0.003872	0.0157808	0.0154938	0.0142012	0.0186269	0.0268453	0.0242875
	M18		0.000644704	0.000155269	0.00014649	0.00344387	0.000427215	0.0030616	0.00228632	0.00232265	0.00148533	0.00281424	0.0027573	0.00288571	0.01233	0.0121131	0.0113375	0.0137678	0.0173387	0.0184405
	M19		0	0	1.31343e-05	0	0.00236581	0	8.66872e-05	0.000141385	0.000114131	0.00135177	0.00160764	0.00182067	0.00845466	0.0079332	0.00765438	0.00866517	0.0130115	0.0137044
	M20		0	4.89908e-06	0	0	0	0	0	0	0	0.00129025	0.00100908	0.00113135	0.00602619	0.0057858	0.00583824	0.00587727	0.00865639	0.00989522
	M21		0	0	0	0	0	0	0	0	0	0.00054369	0.000545639	0.00042789	0.00354072	0.00376555	0.00284178	0.00403181	0.00462351	0.00708631
	M22		0	0	0	0	2.70718e-05	0	0	0	0	0.00025718	0.000292744	0.000304269	0.00216314	0.00206849	0.00187905	0.00220286	0.00399452	0.00397474
	M23		0	1.72795e-08	0	0	0	0	0	0	0	0.000189335	0	0.000123747	0.00131914	0.00145048	0.0012381	0.00151683	0.00194401	0.0024786
	M24		0	3.98317e-07	0	0	5.95447e-05	0	0	0	0	0	2.07647e-05	6.81054e-05	0.000914443	0.00092251	0.000615526	0.000198822	0.00110504	0.0014414
	M25		0	0.000196296	0.000586133	0	0.000400592	0	0	3.41993e-05	0	0	2.8168e-05	0	0.000369752	0.000480321	0.000207243	0	7.87259e-05	0.000438298
	M26		0	0	1.44951e-05	3.69685e-05	9.33396e-06	0	0	1.67592e-05	0	0	8.17107e-05	2.57326e-05	0.000184967	0.000167526	0.000125345	0.000116515	0.000212542	6.66655e-05
PC(36:4)	M0		0.985723	0.980136	0.982772	0.894442	0.903071	0.899079	0.606711	0.519484	0.594649	0.373576	0.348307	0.320457	0.278944	0.247117	0.247614	0.128478	0.114193	0.14896
	M1		0	0	0	0.0220726	0	0.0177163	0.0542974	0.057371	0.0558902	0.02846	0.0302531	0.0368131	0.0179634	0.0166626	0.0209527	0.0170842	0.0146607	0.0188729
	M2		0	0	0	0.0116721	0.0125669	0.011485	0.133514	0.13844	0.129429	0.0703227	0.0694498	0.071989	0.0352452	0.0334431	0.0380079	0.0268173	0.0189166	0.0233895
	M3		0	0	0	0	0.000736727	0.000517254	0.0376141	0.0490088	0.0411477	0.0551168	0.0580551	0.0594023	0.0390203	0.0393528	0.0395608	0.037477	0.0304819	0.0328194
	M4		0	0	0	0.000674627	0.00126096	0.000672324	0.0550068	0.0680988	0.0581904	0.0744196	0.0771573	0.0783687	0.0501296	0.0503313	0.0517646	0.0460867	0.0362835	0.0364696
	M5		0	0	0	0.000490477	0.000395001	4.8784e-05	0.0192704	0.0327994	0.0221739	0.0595277	0.0609191	0.0617603	0.0515653	0.0524742	0.0545958	0.054962	0.0470549	0.0459946
	M6		1.89658e-05	0	3.66938e-05	0	0.000507042	0.000237303	0.0204114	0.031601	0.0222921	0.0633985	0.0691688	0.0688264	0.0587937	0.0626633	0.0651018	0.0620744	0.0547488	0.0540076
	M7		1.54794e-05	7.33882e-06	1.85097e-05	6.16318e-05	0.000201706	0	0.00885895	0.0148245	0.00937967	0.048734	0.0525693	0.058126	0.0558498	0.0578113	0.0564671	0.0648601	0.0625365	0.0592449
	M8		0	1.28138e-05	0	1.38201e-05	0.000786919	6.39668e-05	0.00727778	0.0133735	0.0092835	0.0470594	0.0492087	0.0488634	0.0600479	0.0640978	0.0651829	0.0666924	0.061513	0.0588064
	M9		9.32681e-07	4.70396e-05	9.52565e-05	0	0.000113904	0	0.0033957	0.00652233	0.00356737	0.0347071	0.0381492	0.0421973	0.0539126	0.0563319	0.0564239	0.0641758	0.0635836	0.0606972
	M10		0.000463504	0.000402729	0	0.00188515	0.00355234	0.00133496	0.00243388	0.00524749	0.0028794	0.0304286	0.0335531	0.0348228	0.0492848	0.0546499	0.05102	0.0657768	0.0627814	0.0581702
	M11		0	1.27335e-05	7.8631e-05	0.000148965	0.000260749	0	0.000995123	0.00230192	0.00155019	0.0240272	0.0267869	0.0278537	0.045403	0.0457698	0.0469062	0.0626239	0.0686651	0.060367
	M12		0.00446902	0.0036762	0.00354133	0.0122339	0.024445	0.00837894	0.000925369	0.00192713	0.00141701	0.0190763	0.0216124	0.0223358	0.0398763	0.0437651	0.041577	0.0604713	0.0647796	0.0539439
	M13		0.000354443	0.00033987	0.000839636	0.000883592	0.0024508	0.000810461	0.000583719	0.00107187	0.000597943	0.0151761	0.017291	0.0164517	0.0354706	0.0381319	0.0361906	0.0531365	0.059538	0.0542888
	M14		0.000280805	3.21953e-05	0	0.000157558	0.00151177	0.000169132	0.000928135	0.00064027	0.000214313	0.0108147	0.0125786	0.0150043	0.0303428	0.0325616	0.0323325	0.0476136	0.055525	0.0494049
	M15		0	0	0	0	0	0	0.000214995	0.000333739	0.000261393	0.00819242	0.00950923	0.00966402	0.0263556	0.0284842	0.0267086	0.0395294	0.0460225	0.0436317
	M16		0	6.78152e-06	0	0	0	0	8.63679e-05	0.000255075	0.000102118	0.00624502	0.00716457	0.00786833	0.0200237	0.0217641	0.0211365	0.0301347	0.0408685	0.0378767
	M17		0	1.85332e-05	1.8319e-05	0	0	0	0	0.000144466	0	0.00407701	0.00512248	0.00541828	0.0166826	0.0170684	0.0157062	0.0241298	0.0315637	0.0305075
	M18		0	1.12628e-05	2.52113e-05	1.22371e-05	2.60349e-05	3.17083e-05	4.00719e-07	3.28111e-05	1.86309e-05	0.00277877	0.00308894	0.00365259	0.0120052	0.0132028	0.0117203	0.0171955	0.0223636	0.0231229
	M19		0	0	0	7.01119e-05	0	3.33241e-06	0.000100566	5.24361e-05	0	0.0018711	0.00221219	0.00234226	0.00827554	0.00908881	0.00801203	0.0122248	0.0168702	0.0178444
	M20		0	0	0	1.30949e-05	0.000358769	6.03379e-06	0	0	0	0.0010859	0.00138402	0.00128446	0.00588242	0.00622876	0.00554356	0.00797723	0.0108442	0.0114043
	M21		0	0	3.37335e-05	1.46832e-05	5.39932e-05	0	0	0	0	0.000857186	0.000955508	0.000844714	0.00392221	0.00373873	0.00336146	0.00435825	0.00724854	0.00790051
	M22		0.0016067	0.0124879	0.00922471	0.0435964	0.0379281	0.0465329	0.0271092	0.0360564	0.0307971	0.000427234	0.000476488	0.000512378	0.00206405	0.00251395	0.00188095	0.0031272	0.0040266	0.0057442
	M23		0.0070667	0.00246273	0.00285089	0.0100125	0.00865518	0.0113001	0.0124663	0.0106011	0.00896958	0.0144528	0.000287373	0.00026423	0.00148618	0.00155006	0.00121588	0.00169883	0.00272814	0.00308749
	M24		0	0.000345458	0.000382265	0.00154445	0.00111322	0.00161205	0.00779805	0.00981187	0.00718993	0.00516811	0.00473931	0.00487639	0.000728211	0.000558879	0.000591526	0.000688434	0.00122178	0.0016523
	M25		0	0	0	0	0	0	0	0	0	0	0	0	0.000400754	0.000397938	0.000279816	0.00043755	0.000753453	0.000988966
	M26		0	0	0	0	0	0	0	0	0	0	0	0	0.000274719	0.000204956	0.000130525	9.09811e-05	0.000201207	0.000516553
	M27		0	0	8.24492e-05	0	4.02105e-06	0	0	0	0	0	0	0	4.90285e-05	3.5024e-05	1.53508e-05	7.72167e-05	2.64968e-05	0.00028534
PC(36:5)	M0		0.998046	0.997982	0.998516	0.991754	0.974557	0.987721	0.711996	0.645616	0.69713	0.362022	0.339968	0.342342	0.25657	0.234056	0.240688	0.126213	0.108848	0.127279
	M1		0	0	0	0	0.00438057	0	0.0421226	0.0444641	0.0415857	0.0419547	0.0411814	0.0379213	0.0227811	0.021835	0.0206879	0.0149522	0.0133714	0.0155407
	M2		0	0	0	0.00411454	0	0.00804772	0.132319	0.143209	0.132382	0.0813581	0.081288	0.0837574	0.0470761	0.0457597	0.0482336	0.030047	0.0226818	0.0245333
	M3		0	0	0	0	0	0	0.0267846	0.0374208	0.0298248	0.0688224	0.0644352	0.0648181	0.0479855	0.0483488	0.0487642	0.0384286	0.0313899	0.0323449
	M4		0	0	0	0	0.000775197	0	0.0443644	0.0546906	0.0487503	0.0831797	0.0846552	0.0830989	0.0632263	0.0646557	0.0669345	0.0516234	0.0400885	0.0427228
	M5		0	0	0	0	0.000540358	0	0.0133746	0.0209853	0.0152216	0.0642637	0.0673831	0.0662197	0.0609049	0.0632239	0.0624625	0.0592333	0.0509439	0.0484324
	M6		0	0	0	0	0.000395345	5.51703e-05	0.013516	0.0209402	0.0150424	0.0625044	0.0655638	0.0710111	0.0747324	0.0752187	0.0753792	0.0663531	0.0605157	0.062314
	M7		0	0	0	8.90899e-05	0.000288302	7.38393e-05	0.00450288	0.00873437	0.00631475	0.0523756	0.0526553	0.0536587	0.0653102	0.0641026	0.0642303	0.0675725	0.0630765	0.0645118
	M8		6.78613e-05	3.55919e-05	0	0.000667072	0.00111787	0.000628367	0.00417793	0.0068577	0.00475033	0.0454085	0.0480029	0.0486118	0.0632874	0.0668283	0.0650052	0.0663101	0.0681126	0.0641067
	M9		4.09443e-05	8.00327e-06	1.16507e-05	0.000148567	0.000381612	7.05505e-05	0.00158271	0.00365797	0.00219053	0.0308631	0.0338603	0.0346671	0.0535324	0.0565184	0.0568438	0.066924	0.0644908	0.0638082
	M10		0.000381653	0.000769412	0.000782592	0.00116913	0.0029876	0.00139426	0.0015535	0.00288963	0.00196777	0.0289921	0.0305185	0.0312598	0.0482963	0.0505434	0.0501367	0.0605805	0.065153	0.0604761
	M11		0	0	0	0	0	0	0.000391636	0.000960812	0.000560786	0.0203394	0.0226249	0.0223799	0.0398878	0.0432153	0.0411823	0.0579592	0.0629591	0.0566886
	M12		0	0	0	0	0	0	0	0.000225758	0	0.0128501	0.0140744	0.0129534	0.0311595	0.0292991	0.0309741	0.0544277	0.0554444	0.0527965
	M13		0	0	0	0	0	0	0	0.000188463	0.000374151	0.0105927	0.0119126	0.0122835	0.0272303	0.0314936	0.0297604	0.0503039	0.0552908	0.0513055
	M14		0	0	0	0	0	0	0	0	0	0.008756	0.0103533	0.0108632	0.0243083	0.0258543	0.0252459	0.0447361	0.0527746	0.0480475
	M15		3.72604e-06	3.0068e-06	1.51916e-06	1.37966e-05	4.80131e-05	6.95857e-06	5.97262e-06	0	0	0.0065161	0.00704336	0.00644522	0.0201372	0.0219139	0.0195731	0.0376159	0.0459905	0.0426832
	M16		0.000380197	0.000289608	0.000180435	0.00164736	0.00464799	0.00103217	0.0011725	0.00130233	0.00112352	0.00388415	0.00472099	0.00512035	0.0149867	0.0172912	0.0152844	0.0310466	0.0379916	0.0369036
	M17		0	0	0	0	0	0	0	0	0	0.0031306	0.00340659	0.00344878	0.0112482	0.0113235	0.0120545	0.0233904	0.0309148	0.0297585
	M18		1.89073e-05	1.11809e-05	0	5.16896e-05	8.92351e-05	0.000109896	0.0002831	0.000446043	0.000347631	0.00202691	0.00211069	0.00231807	0.00844277	0.00928327	0.00850772	0.0183552	0.0211696	0.0228507
	M19		0	0	8.13269e-06	5.32259e-06	6.7973e-05	0	4.93766e-05	0.000102268	0	0.00102713	0.0014455	0.00149327	0.00611059	0.00652838	0.00635523	0.012369	0.0166976	0.018406
	M20		2.53846e-05	2.34517e-05	2.42092e-05	1.87926e-05	0.00067754	5.74012e-05	9.92555e-06	8.00215e-05	5.64927e-05	0.000709635	0.000939312	0.00091521	0.00382622	0.00406511	0.00386323	0.00736176	0.0112056	0.0132823
	M21		0	0	0	0	3.4728e-05	0	9.50914e-06	1.4496e-05	1.83377e-06	0.000472609	0.000398804	0.00050571	0.00282672	0.00275491	0.00278047	0.00514243	0.00745389	0.00852588
	M22		4.95281e-05	5.70902e-05	4.39446e-05	0	1.4423e-05	2.5724e-05	5.83075e-05	6.64603e-05	5.35351e-05	0.000268043	0.000379927	0.000114245	0.00146119	0.00157637	0.00118748	0.00276291	0.00427315	0.00551283
	M23		0	0	0	0	5.65148e-05	5.24682e-05	3.34059e-06	5.29861e-06	0	0.000847386	0.00039439	0.00080861	0.000954594	0.00102554	0.000879694	0.00202471	0.00256851	0.00320853
	M24		1.02072e-05	4.20812e-05	0	7.33462e-06	0.000303313	3.68572e-05	1.08792e-05	8.55975e-06	9.71999e-05	0.000447205	0.000459462	0.000412597	0.000484847	0.000409986	0.000526507	0.000871559	0.00159139	0.00194101
	M25		1.12391e-05	3.24e-05	0	0	0	0	0	0	0	0.000247158	0.000263635	0.00024836	0.000306677	0.000214102	0.000256245	0.000399926	0.000579365	0.00126536
	M26		0.000964574	0.000746301	0.000333201	0.000284914	0.00863612	0.000687765	5.2588e-05	0.00345804	0.000284722	0.000319273	0.00654962	1.10699e-05	0.000121087	9.25822e-05	0.000891227	0.000196884	0.000205703	0.000539086
	M27		0	0	9.80849e-05	2.84021e-05	0	0	0.0016583	0.00367581	0.00194031	0.00582161	0.00341114	0.00231244	0.00280446	0.00256861	0.00131159	0.00279844	0.00421688	0.000214744
PC(36:6)	M0		0.992881	0.989117	0.992987	0.996535	0.989527	0.996828	0.866676	0.827571	0.850805	0.511863	0.496803	0.496425	0.334716	0.315745	0.329642	0.153791	0.13942	0.15311
	M1		0	0	0	0	0	0	0.0176521	0.0117539	0.013706	0.0412359	0.0476113	0.0496704	0.0301706	0.025524	0.0256494	0.0202417	0.0159256	0.0177659
	M2		0	0	0	0	0	0	0.0732221	0.093733	0.0814894	0.09828	0.0901609	0.08725	0.0628177	0.0587742	0.0609262	0.030162	0.0261721	0.0246808
	M3		0	0	0	0	0	0	0.0115484	0.0156917	0.0141574	0.0553686	0.0547195	0.0587952	0.0558775	0.0531896	0.0541011	0.0373998	0.032254	0.033936
	M4		0	0	0	0	0	0	0.016151	0.0283276	0.0211566	0.0716501	0.0722962	0.0649681	0.0656006	0.0679782	0.0668643	0.046928	0.0409803	0.0375018
	M5		0	0	0.000123183	0	0.000180841	0	0.00461993	0.00582871	0.00511433	0.0446928	0.0463057	0.0483637	0.0566064	0.0539347	0.0554662	0.0547522	0.0485399	0.0484504
	M6		0.000133816	0.000336231	8.66386e-05	9.90933e-05	0.000423232	7.1601e-07	0.00485196	0.00780981	0.0063412	0.0474826	0.04953	0.0476114	0.0671054	0.0682992	0.0682346	0.0651536	0.0575868	0.0571138
	M7		0	0	0	0	0.000155335	3.64853e-06	0.00169984	0.00214777	0.00249011	0.0307877	0.0346896	0.0346306	0.0531671	0.0563109	0.0546601	0.065506	0.0621256	0.0610755
	M8		0.000952543	0.00159346	0.00104836	9.1606e-06	0.000410248	8.0952e-05	0.0010681	0.00266625	0.00151501	0.0269309	0.0269657	0.0299001	0.0531912	0.0562295	0.0545962	0.0662024	0.0663107	0.0627057
	M9		8.8764e-06	9.96139e-05	5.8842e-05	0	0	0	0.000547861	0.00109036	0.00107653	0.0204374	0.0211267	0.0219595	0.0434117	0.0448894	0.0431839	0.0629829	0.0628885	0.0617897
	M10		0	0.000298006	0.00205846	0	0.000141191	0	0.000406013	0.000626995	0.00036147	0.0142608	0.0177554	0.0174398	0.0374192	0.0405233	0.0379725	0.0578458	0.0608735	0.0586717
	M11		0	3.63091e-05	7.23689e-05	7.96795e-06	0	0	0	0.000325373	0.000181181	0.0105995	0.010942	0.0108136	0.0301709	0.0344108	0.0328305	0.0548354	0.0570399	0.0543977
	M12		0.000904793	0.00135216	0.000573091	0.00111104	0.00515745	0.000723266	0.000588215	0.00133667	0.000386098	0.00813333	0.0092098	0.0094133	0.0256805	0.028396	0.0261269	0.0501206	0.0556714	0.0512865
	M13		7.08176e-05	0.000150034	0	7.51063e-05	0.000134417	1.36672e-05	0	2.99919e-05	0.000114233	0.00581841	0.00666059	0.00648299	0.0209061	0.0233076	0.0221651	0.0455939	0.0506002	0.0475353
	M14		0.0020757	0.00286272	0.00131892	0.000918339	0.0014029	0.000861188	0.000233416	0.000209039	0.000364572	0.00392316	0.00534679	0.00540088	0.0156297	0.0190538	0.0180918	0.0417284	0.0468516	0.0437668
	M15		0.000286897	0.00029545	0	0	0	0	0	2.08699e-05	4.41143e-05	0.00304685	0.00308874	0.00339476	0.0140204	0.0151744	0.0143717	0.0358033	0.0403833	0.038545
	M16		0	0	1.86359e-06	0	0	0	5.08973e-05	4.85247e-05	0	0.00226707	0.00258252	0.00261715	0.0102076	0.0118745	0.010661	0.0304874	0.0363844	0.0356281
	M17		0	0	0.0002254	0	3.52301e-06	4.25642e-06	0	1.4277e-05	5.74891e-06	0.00130387	0.00165345	0.0017687	0.00756913	0.00837354	0.0078414	0.0236512	0.0300201	0.029673
	M18		0	0	9.46583e-06	0	4.59738e-05	0	0	0	8.30667e-06	0.000717345	0.000998527	0.00127846	0.00572766	0.00697158	0.00615103	0.0198836	0.0230654	0.0240491
	M19		3.67513e-05	0	0	1.67694e-05	8.92813e-05	0	1.06664e-06	3.13214e-06	0	0.000598038	0.000656119	0.000547668	0.00364574	0.00383634	0.00412045	0.0130248	0.0166058	0.019295
	M20		0.0002825	0.00022758	3.9846e-05	0.000243805	0.00047386	0.000235361	0.000106958	8.60086e-05	0.000139347	0.000233286	0.000440795	0.000478667	0.00260274	0.00271885	0.0024758	0.00938093	0.0114299	0.0141867
	M21		9.45322e-08	2.31849e-06	2.53859e-05	0	7.79073e-05	1.02767e-05	6.96992e-06	0	0	0.000149698	0.000149304	0.000314002	0.00146295	0.00175076	0.00147979	0.00597773	0.00814898	0.00922422
	M22		0.000576694	0.000867002	0.000496532	0.000290049	0.000255273	0.000400066	0.000186218	0.000136859	0.000158754	9.64062e-05	0.000168473	0.00021325	0.00104432	0.00109451	0.00106755	0.00376687	0.00473328	0.00624066
	M23		0.000139914	0.000173034	3.14061e-05	8.88547e-05	1.67095e-05	1.20418e-05	4.20292e-05	4.36278e-05	4.75596e-05	6.25766e-05	0	0	0.000461856	0.000535013	0.000460357	0.00236173	0.00292124	0.00441799
	M24		0.00114215	0.00187364	0.000623471	0.000256342	0.000352756	0.000635064	0.000199432	0.000366068	0.000205701	4.97659e-06	3.70637e-05	1.83135e-05	0.000408716	0.000414029	0.000197211	0.00120154	0.0016017	0.00246329
	M25		0.000252151	0.000434276	0.000219566	0.00015833	5.97248e-05	4.05638e-05	5.74301e-05	8.08439e-05	4.7734e-05	1.70733e-05	3.673e-05	1.52193e-05	8.89925e-05	0.000113318	0.000107897	0.000878258	0.000830354	0.00132001
	M26		0	3.47655e-05	0	7.66807e-05	0.000389239	3.40339e-05	3.78449e-05	5.1742e-05	5.58998e-05	3.56335e-05	1.56344e-05	1.98946e-05	7.55026e-05	8.70918e-05	8.42184e-05	0.000250517	0.000416465	0.000815873
	M27		0.00025555	0.000246241	0	0.000113501	0.000703185	0.000116768	4.61974e-05	0	2.75827e-05	2.4983e-06	4.91532e-05	0.000209089	0.000214086	0.000489824	0.00047112	8.80302e-05	0.00021881	0.000353932
PC(38:2)	M0		0.991986	0.955798	0.912782	0.950809	0.91642	0.938657	0.600789	0.559673	0.608961	0.331886	0.375156	0.357381	0.261756	0.286165	0.318211	0.0985034	0.087347	0.112349
	M1		0	0	0	0	0	0	0.0381763	0.027807	0.0284926	0.0210228	0.0154024	0.020889	0.0228937	0.00453165	0	0	0.000272071	0
	M2		0	0	0	0.0355382	0.025688	0.0344798	0.122908	0.104669	0.11053	0.0453463	0.0454341	0.0328646	0.0125424	0.0274488	0.0303439	0.00982201	0.0132337	0.00855343
	M3		0	0	0	0.00402739	0	0.00660481	0.0410345	0.0418609	0.0517388	0.037899	0.0389235	0.0365002	0.0313884	0.0217338	0.0198929	0.0239727	0	0.0124121
	M4		0	0	0	0	0	0.000863472	0.0674629	0.0711276	0.0548398	0.0531552	0.0484406	0.0463846	0.0270822	0.0277252	0.0337574	0.0104349	0.0260276	0.00897711
	M5		0	0	0	0.00129799	0	0.000621716	0.032108	0.0342009	0.034973	0.0476824	0.0461281	0.0473046	0.0358088	0.0341825	0.0296267	0.0224624	0.0379378	0.0323039
	M6		8.84509e-05	0.000421864	0.0140357	0	0	0	0.0318773	0.0400903	0.0329897	0.0582617	0.0504953	0.0543912	0.039965	0.0450831	0.0443906	0.0209746	0.037095	0.0380528
	M7		0	7.63008e-05	0	0.000420457	0.00166206	0	0.0199018	0.026534	0.0187862	0.0545478	0.0529246	0.0465457	0.0447579	0.0536665	0.0567309	0.069882	0.0475571	0.0526066
	M8		5.05061e-06	0.00068007	0	0	0.00109319	0	0.0145131	0.0231736	0.0147935	0.0544359	0.0459556	0.0525712	0.0508989	0.0433081	0.0328394	0.071711	0.0544535	0.0569037
	M9		0.000469433	0.00685924	0.0137944	0	0	0.000200256	0.00962066	0.015572	0.0116547	0.0487884	0.0492198	0.0525908	0.0420937	0.0574634	0.0611644	0.0945164	0.0716662	0.0694449
	M10		0	0	0.00858023	0	0	0	0.00754392	0.0120252	0.008839	0.0475652	0.041424	0.0405298	0.0573445	0.0466583	0.0431101	0.0883582	0.0743296	0.0648577
	M11		0	0.0244618	0	0	0.00206984	0.00971276	0.00358492	0.00820686	0.00618755	0.0408705	0.0403816	0.0409336	0.0496994	0.0519375	0.052483	0.0933173	0.0772717	0.0801467
	M12		0.00569877	0.00535889	0.00279437	0.00545076	0.0161243	0.00254805	0.00696764	0.0092222	0.00972364	0.0406269	0.0389938	0.0480351	0.0610951	0.0467772	0.0444143	0.0955458	0.0864616	0.0672926
	M13		5.54021e-05	0	0	0.000538043	0.000982542	0	0.0017877	0.00504523	0.00245832	0.0307869	0.0304407	0.0289738	0.0545549	0.0534976	0.0585089	0.0658738	0.0724618	0.0778186
	M14		0	7.80104e-05	0	0	0.002882	0	0	0.00142468	0.000858842	0.0240865	0.0243014	0.0264979	0.0392201	0.0470437	0.0362232	0.0706418	0.0718863	0.0766155
	M15		0	0.000283232	0.0444072	0	0.000774415	0	0.000348236	0.00111006	7.58818e-05	0.0188423	0.021134	0.0228786	0.0470735	0.0408232	0.0478721	0.0300012	0.0666835	0.0676295
	M16		0.000183936	0	0	0.00191823	0	0	0.00096901	0.000672602	0.00136993	0.0152986	0.0137934	0.0130352	0.037923	0.0307545	0.0274414	0.0758085	0.0481675	0.0514511
	M17		0.00118524	0	0	0	0.000496464	0.000243682	0.000370015	0.000360323	0	0.00901915	0	0.0104058	0.0280329	0.0288029	0.0228897	0.0150086	0.0407685	0.0322628
	M18		0	0.000401192	0.00233383	0	0.00147166	0	0	0	0	0.00922278	0.0118334	0.00644184	0.0270358	0.0212914	0.0217935	0.0295431	0.0366089	0.0288865
	M19		0.000233032	0.00558151	0	0	0.0222416	0.00606857	3.64913e-05	0.0158254	0.00271734	0.00457198	0.00494916	0.00994587	0.0101789	0.00745838	0.00596797	0	0.0225152	0.0351572
	M20		9.49987e-05	0	0	0	0.00809436	0	0	0.00121896	0	0.00297828	0.00346574	0.00305808	0.0100136	0.0134827	0.00551643	0.0130458	0.015099	0.0153195
	M21		0	0	0	0	0	0	0	0.000180119	9.60431e-06	0.00251174	0.00120275	0.00153128	0.00539837	0.00577175	0.00682202	0.00057637	0.00699495	0.00631679
	M22		0	0	0.00127182	0	0	0	0	0	0	0.0005936	0	0.000310598	0.0032434	0.00439269	0	0	0.00516145	0.00464255
PC(38:3)	M0		0.996704	0.99051	0.960296	0.987183	0.959943	0.98967	0.657321	0.596111	0.659351	0.321753	0.325554	0.315372	0.201812	0.18951	0.196099	0.103688	0.0944287	0.0996351
	M1		0	0	0	0	0.00365897	0	0.0445227	0.0461152	0.0385944	0.030094	0.0303033	0.0313718	0.0130741	0.00963111	0.00922689	0.011643	0.00868816	0.00893202
	M2		0	0	0	0.011081	0.0103469	0.00588329	0.121184	0.123128	0.120851	0.0617375	0.057745	0.0593858	0.0304881	0.0301063	0.0309782	0.0308955	0.0148084	0.0165726
	M3		0	0	0	0	0	0.000500056	0.0391608	0.0474681	0.0350158	0.0529887	0.0502118	0.0444304	0.0313215	0.0255931	0.0342307	0.0208413	0.0222704	0.0233159
	M4		0	0	0	0.000450486	0.00101807	0.00198706	0.0538015	0.0633252	0.0557335	0.0605447	0.0581998	0.0661006	0.0411799	0.0430127	0.0382277	0.0296279	0.0246279	0.0274185
	M5		0	0	0	0.000151773	0.000330587	0	0.0247721	0.0302061	0.0256317	0.0553586	0.0565453	0.0512788	0.0419111	0.0414642	0.0505802	0.0467457	0.0362766	0.0309754
	M6		0.000544047	0.000198881	0	0.000173416	0.00343583	0.000134886	0.0223972	0.0337464	0.0249813	0.062588	0.059162	0.0596465	0.0536436	0.0507247	0.0518895	0.0495046	0.0468567	0.0470312
	M7		0	5.35125e-05	0.000273236	0	0	0	0.0117507	0.0167298	0.0121834	0.0544508	0.0522254	0.0549258	0.0541508	0.0569581	0.0585535	0.0618078	0.0509398	0.0555307
	M8		1.98233e-05	0	0	0	0	0	0.00967716	0.0155537	0.0105986	0.0512723	0.0507673	0.0535241	0.0613542	0.0628761	0.0557603	0.0602932	0.0584439	0.0532301
	M9		8.38555e-05	0	0	0	0	0	0.0057306	0.00902121	0.00560342	0.0475548	0.0474552	0.0463637	0.0549711	0.056549	0.0654323	0.0728303	0.0659768	0.060799
	M10		4.07228e-05	0	0	0	0.000270495	0	0.00447964	0.00722141	0.00516405	0.0415509	0.0420461	0.0450301	0.0586867	0.0644383	0.0566589	0.0634767	0.0658276	0.065754
	M11		0.00025961	0.00376654	0.0123125	2.39633e-06	0.000286335	0.000308159	0.00171111	0.00379936	0.00216048	0.0348663	0.0362259	0.0350664	0.0551555	0.0580721	0.0544405	0.0707018	0.0678805	0.0700247
	M12		0.000864799	0.00104901	0.000789109	9.9033e-05	0.00149448	0.00020699	0.0014427	0.00324243	0.00099458	0.0306697	0.0313878	0.0328823	0.0552287	0.0551191	0.0590035	0.0588033	0.0750451	0.0635631
	M13		0.000310775	0.00102388	0.0013419	0	0.0102676	0.000719129	0.001019	0.00176607	0.00151828	0.0223748	0.0260812	0.0277504	0.0504249	0.0529402	0.0478677	0.0712449	0.0689687	0.0612437
	M14		0	0.000335609	0	0	0.00485394	0.000104522	0.000569374	0.00119177	0.000872902	0.0218435	0.0216351	0.0203706	0.041371	0.0466035	0.0428571	0.0579552	0.0626478	0.0658114
	M15		0	0.000574319	0.000671319	2.21757e-07	1.55424e-05	0	9.87305e-05	0.000504616	9.7045e-05	0.0158525	0.0169259	0.0159194	0.0388948	0.0372639	0.0375061	0.0530879	0.0585538	0.0522454
	M16		4.64542e-06	0.000119348	0	0.000571083	0	0.000183341	9.36176e-05	0.000310583	0	0.010404	0.0119491	0.0142406	0.0335106	0.0332485	0.0300074	0.0422755	0.0455976	0.0525271
	M17		0.000751815	0.000778999	0.0174066	0	0.000637128	0	0.000174432	0.000471906	8.64263e-05	0.00825277	0.00952044	0.0101076	0.0235846	0.0255637	0.0240498	0.0332669	0.0395887	0.0398809
	M18		0	5.50323e-05	0.00145041	0.000126165	0.000980629	0	1.73406e-05	0	0.000200055	0.0060739	0.00608197	0.0059562	0.0199044	0.0203995	0.0185559	0.0238224	0.0300338	0.0334625
	M19		0	0	0.000597017	0	0.000339318	0	0	0	0	0.00418277	0.00445385	0.00414028	0.0129576	0.0139423	0.0133584	0.0177077	0.0219823	0.0259851
	M20		0	0.000257871	0.00139235	0	0	6.13507e-07	0	0	0	0.00234757	0.00254396	0.00313299	0.010017	0.00976061	0.00963126	0.0061966	0.015411	0.018061
	M21		0	0	9.03563e-05	0	0.00176876	0.000109216	0	4.83382e-05	0	0.00140623	0.00170317	0.00142378	0.00618892	0.00634302	0.00694547	0.00701965	0.010636	0.0112418
	M22		2.70782e-07	2.61468e-05	0	1.75371e-07	0.000200265	0	0	4.34507e-06	0	0.00106866	0.000828812	0.00100165	0.00525034	0.00445478	0.0039867	0.00371561	0.00724015	0.00706535
	M23		7.00213e-05	0.000315571	0.00210012	5.91853e-05	0	0	0	0	8.82891e-08	0.000406635	0.000447416	0.000333623	0.00236213	0.00244503	0.00189919	0.00203193	0.00445282	0.00499641
	M24		0	0	0	0	5.00101e-05	0	0	0	1.26564e-06	0.000119616	0	1.52513e-05	0.00104192	0.00173077	0.000866984	0.00033366	0.0018567	0.00270597
	M25		0.000342033	0.000868069	0.00124426	0	0	0.000193022	0	2.01937e-05	0.000360157	0.000218443	0	0.00021662	0.00099901	0.000992793	0.00118024	0.000482907	0.000960167	0.00199113
	M26		3.08566e-06	6.72013e-05	3.44951e-05	0.000101791	0.000102141	0	7.60742e-05	1.44319e-05	0	1.93839e-05	0	1.23797e-05	0.000515346	0.000256639	0.000206294	0	0	0
PC(38:4)	M0		0.996527	0.996116	0.980808	0.993409	0.968011	0.994458	0.773713	0.725986	0.75066	0.348571	0.358508	0.343218	0.200322	0.182739	0.18787	0.0983695	0.0889572	0.0963014
	M1		0.000176419	0	0	0	0.00489717	0	0.0371281	0.0372226	0.0380976	0.0400985	0.0401301	0.032299	0.0171078	0.0165699	0.0177367	0.0110428	0.00988702	0.00972517
	M2		0	0	0	0.000255325	0.00181178	0	0.0928582	0.101736	0.0984809	0.0860257	0.0863596	0.0856218	0.0405645	0.0395684	0.039996	0.0191362	0.0154267	0.0163837
	M3		0	0	0	0	0	0	0.0260631	0.0330968	0.0288134	0.0621037	0.0558178	0.0601767	0.043806	0.0392483	0.0391961	0.0285575	0.0223219	0.0233058
	M4		0	0	0	0	0.000546954	0	0.033619	0.0444063	0.0377971	0.0797873	0	0.0771539	0.0557268	0.0589168	0.0582383	0.0366497	0.0313724	0.0323147
	M5		0	0	0	9.16486e-05	0.0103413	0.0003667	0.0113763	0.0181795	0.0139164	0.0643287	0.103457	0.0639176	0.0597854	0.0570932	0.0575153	0.0472708	0.0388671	0.0382037
	M6		0	0	0	0	0	0	0.0122231	0.0159567	0.0147984	0.0647244	0.0610352	0.0619509	0.0668274	0.0672278	0.0695779	0.0634434	0.05273	0.0531758
	M7		0	0	0	5.76787e-05	0	0	0.00369739	0.0082844	0.00612287	0.0519699	0.0582875	0.0544057	0.0647447	0.0625575	0.0665798	0.0589664	0.0583323	0.056043
	M8		0	1.41749e-06	0	0	0	0	0.00328368	0.00610163	0.00519772	0.0461776	0.0519587	0.048919	0.0655687	0.0659033	0.0647613	0.0705769	0.0633966	0.063569
	M9		1.60569e-06	6.61596e-05	0.000286707	0	2.17229e-05	2.92483e-05	0.00201644	0.00339472	0.00230984	0.035619	0.0417668	0.0368856	0.0604501	0.0615659	0.0606335	0.0641595	0.0657789	0.0656439
	M10		5.7906e-05	0	0	4.72144e-05	0.000199904	0	0.00131665	0.00250046	0.00206765	0.0304747	0.0326575	0.0325537	0.0547622	0.061816	0.059686	0.0660314	0.0674973	0.0611145
	M11		0	1.43391e-05	0.00014594	0	0	8.72916e-05	0.00047649	0.00142997	0.000625282	0.0239301	0.0290395	0.0270673	0.0536646	0.0520094	0.0529924	0.0714928	0.0654208	0.0627122
	M12		0.00272056	0.00181657	0.00165475	0.00537258	2.78142e-06	0.00462081	0.000495591	0.00095993	0.000430339	0.0167435	0.0207107	0.0191549	0.0428929	0.0486536	0.0474699	0.0627502	0.0663132	0.0606037
	M13		3.57667e-05	0.000320403	0	0.000620803	6.7676e-05	0.000396212	0.0012622	0.000352525	0.000268046	0.0150225	0.0174942	0.0167673	0.037688	0.0399443	0.0397735	0.0582821	0.06198	0.0584363
	M14		0.00043713	7.87257e-05	0	0	0.0101903	0	0	0.000247775	0.00012859	0.0108634	0.0134573	0.011834	0.0324963	0.0349371	0.0340218	0.0511655	0.0621301	0.0589024
	M15		4.40326e-05	0.000566814	0.00160074	0.000117611	0.00154845	4.22207e-05	0.000450223	9.67953e-05	0.000285901	0.00777522	0.00990373	0.00827563	0.0268801	0.028669	0.0272301	0.046863	0.0520446	0.0525117
	M16		0	0	0	2.80407e-05	0	0	0	1.32789e-06	0	0.00444053	0.00655352	0.00700669	0.0216647	0.0234587	0.0237675	0.0379016	0.0457416	0.0441357
	M17		0	0.000323265	0.00057536	0	0	0	0	0	0	0.00444555	0.00488883	0.00507653	0.017563	0.0189305	0.0164537	0.032205	0.0368972	0.038261
	M18		0	4.0299e-05	0.000271406	0	0.00218693	0	0	4.67013e-05	0	0.00282468	0.00314779	0.00262449	0.0117883	0.0130446	0.0116077	0.0233461	0.0294816	0.0334415
	M19		0	0.000508064	0.0111846	0	1.85252e-05	0	0	0	0	0.00187088	0.00217501	0.00258317	0.00862534	0.00997032	0.00890034	0.0197325	0.0233384	0.0240682
	M20		0	0	0.000816584	0	0	0	0	0	0	0.00107168	0.00126635	0.00107502	0.00691518	0.00621743	0.0065527	0.01327	0.0143098	0.0162881
	M21		0	2.38381e-05	0	0	0	0	0	0	0	0.000762364	0.000613568	0.000805742	0.00430057	0.00510079	0.00388761	0.00741209	0.0116351	0.0135383
	M22		0	0	0.000876315	0	0	0	0	0	0	0.000217095	0.000540673	0.000478561	0.00241358	0.00258772	0.00259474	0.00510058	0.00700541	0.00883076
	M23		0	3.74932e-05	0	0	1.99413e-10	0	6.49895e-09	0	0	5.32641e-05	0.000227717	5.26778e-05	0.00174703	0.00155808	0.00167064	0.00362122	0.00395935	0.00557962
	M24		0	0	0	0	6.92637e-05	0	7.12884e-08	0	0	3.66687e-05	0	6.10943e-05	0.00112797	0.00100799	0.000599868	0.00160478	0.00284826	0.00353707
	M25		0	5.18508e-05	0.00164124	0	0	0	2.04706e-05	0	0	3.99328e-05	0	0	0.000443577	0.000555831	0.000474991	0.00062007	0.00171138	0.0022638
	M26		0	3.51441e-05	0.000137814	0	8.57252e-05	0	0	0	0	2.21276e-05	2.07399e-06	3.53245e-05	0.000123388	0.000148917	0.000211632	0.00042844	0.000615645	0.00110904
PC(38:5)	M0		0.952268	0.94933	0.954872	0.910068	0.850939	0.917365	0.814946	0.759914	0.788762	0.445927	0.425767	0.428312	0.252157	0.225456	0.233918	0.121313	0.117845	0.118622
	M1		0	0	0	0	0.00326532	0	0.0199849	0.0380091	0.039479	0.0401489	0.0394037	0.0401634	0.0229069	0.0202244	0.0250166	0.0131959	0.0119734	0.0132221
	M2		0	0	0	0	0	0	0.0605924	0.0707829	0.0612528	0.0944119	0.0906507	0.0876311	0.0560752	0.053818	0.0511377	0.022356	0.0166325	0.0169824
	M3		0	0	0	0	0	0	0.0159726	0.0178633	0.0174623	0.0559976	0.0550949	0.0597126	0.0484788	0.0437749	0.0511407	0.0281735	0.0259109	0.025826
	M4		0	0	0	0	0	0	0.017722	0.0249246	0.0216343	0.0747543	0.0764493	0.0737835	0.06674	0.0664537	0.0611208	0.0398722	0.0308279	0.0336466
	M5		0.000159466	0.000136449	0	3.64313e-05	0.00104722	3.39468e-05	0.00495634	0.00795562	0.00819473	0.0518733	0.0545265	0.056021	0.0628622	0.0610669	0.0589246	0.0495447	0.0424112	0.0381703
	M6		0.00174122	0.00145401	0.00143657	5.56057e-05	0.000374154	0	0.00615376	0.00817492	0.00741055	0.0533596	0.0571407	0.0562055	0.0651772	0.0695885	0.0716536	0.056341	0.0519195	0.0515875
	M7		0	0	0	0	0	0	0.00157057	0.00283083	0.00235827	0.0406078	0.0408888	0.038555	0.0640555	0.0656834	0.065759	0.0571562	0.0579744	0.0509904
	M8		0.00124513	0.000716334	0.00012716	8.35798e-05	1.03265e-05	0.000104907	0.00162951	0.00270196	0.00210109	0.0348626	0.0391147	0.0398616	0.0589268	0.06155	0.0617011	0.0647995	0.0622677	0.0627552
	M9		0	0	4.60324e-05	0	4.35834e-05	0	0.000817273	0.00166052	0.000968369	0.0281612	0.0292175	0.0272188	0.0538906	0.0578615	0.0541355	0.0661763	0.0584715	0.0593022
	M10		0	0	0	4.70434e-05	0.000114509	5.53317e-05	0.00032738	0.000807087	0.000916485	0.0204016	0.0239682	0.0240644	0.0482032	0.0529797	0.0525359	0.0603914	0.0622712	0.0604342
	M11		0	0.000135304	0.000422093	0	1.61249e-05	0	0.000278357	0.000547028	0.000197021	0.0156131	0.0180482	0.017998	0.0409329	0.0445172	0.0411812	0.0636961	0.060273	0.0584805
	M12		0.0311129	0.0328503	0.0215009	0.0610768	0.100677	0.050759	0.0344687	0.0369866	0.0306497	0.0125866	0.0142452	0.0138206	0.0332573	0.0365316	0.0383123	0.0588412	0.0617885	0.0589999
	M13		0.003174	0.00412536	0.00279632	0.00741518	0.0129638	0.00665629	0.00433395	0.00418018	0.00438897	0.00910178	0.0102317	0.0101175	0.0296759	0.0334509	0.0316711	0.0538638	0.0609285	0.053403
	M14		0.000437751	0.000156356	0	0	0.000304774	0.000151547	0	0	0	0.00748975	0.00771924	0.00912374	0.0237754	0.0268837	0.0264343	0.0513022	0.0564731	0.0547633
	M15		0	0	0	0	0	0	0.000133721	0	0.000195027	0.00492016	0.00565214	0.00585365	0.0203238	0.022368	0.0196394	0.0476324	0.0469646	0.0482677
	M16		0	0	0	0	0	0	0	0	0	0.00391124	0.00457361	0.00380133	0.0162252	0.0173757	0.0165042	0.0356711	0.0432419	0.0442725
	M17		0	0	0	0	0	3.78434e-05	6.78703e-05	2.83964e-05	2.43576e-05	0.00226683	0.00275427	0.00321951	0.0111922	0.0134105	0.0131567	0.0324094	0.0354139	0.0362481
	M18		0.00986189	0.0100011	0.00350292	0.0212177	0.0302012	0.024791	0.016045	0.0226134	0.013966	0.00164256	0.00174799	0.00192163	0.00883143	0.00949004	0.00924718	0.0241373	0.0314355	0.0322133
	M19		0	0	0	0	0	0	0	0	0	0.000881264	0.00123389	0.00111586	0.00596904	0.00692408	0.00618795	0.018816	0.021833	0.0240622
	M20		0	0	0.000782557	0	0	0	0	0	0	0.000422203	0.000672541	0.000763458	0.00441636	0.00436808	0.00399809	0.0128134	0.0151356	0.0191243
	M21		0	0.0004947	0.0104216	0	0	0	0	0	0	0.000451289	0.000549042	0.000371649	0.00242741	0.00265741	0.00302579	0.00766477	0.0115676	0.0150039
	M22		0	0.000484999	0.00306541	0	0	0	0	0	0	0.000206574	0.000350545	0.000288394	0.00173532	0.00179991	0.00176199	0.00689806	0.00689902	0.00937436
	M23		0	0	0	0	4.30135e-05	0	0	0	0	9.4599e-07	0	7.63401e-05	0.000956126	0.000798828	0.00100493	0.00306908	0.00441524	0.00642664
	M24		0	7.94102e-05	0.000759737	0	0	4.50837e-05	0	0	0	0	0	0	0.000469344	0.000422862	0.000613463	0.00223632	0.00267218	0.00420354
	M25		0	3.52903e-05	0.0001349	0	0	0	0	1.97103e-05	3.93955e-05	0	0	0	0.000338576	0.000375471	0.000176367	0.000998096	0.00170617	0.0023797
	M26		0	0	0.00013181	0	0	0	0	0	0	0	0	0	0	0.000169014	4.17714e-05	0.000630818	0.000747005	0.00123793
PC(38:6)	M0		0.922564	0.908333	0.940401	0.930489	0.928455	0.926437	0.883159	0.866947	0.858058	0.556051	0.538579	0.559384	0.31191	0.27782	0.296848	0.143716	0.142264	0.143815
	M1		0	0	0	0	0	0	0.00668203	0.00720796	0.0181001	0.041215	0.0473504	0.0283182	0.0335586	0.0294279	0.0365214	0.0200648	0.01247	0.0107666
	M2		0	0	0	0	0	0	0.033334	0.0490956	0.0409365	0.0887436	0.0844328	0.0930462	0.0670266	0.0673064	0.0647443	0.0283205	0.0232831	0.0258186
	M3		0	0	0	0	0	0	0.00446296	0.00632285	0.00566848	0.0487304	0.0504991	0.0473573	0.0570884	0.0517091	0.0570662	0.033755	0.0323669	0.0276795
	M4		0	0	0	0	0	0	0.00647646	0.0122504	0.0114336	0.0556129	0.0580708	0.0601487	0.0706611	0.0696984	0.0712614	0.0367933	0.0365781	0.0348434
	M5		0	0	0	0	0.000213724	0	0.00155913	0.00384607	0.00223318	0.0357433	0.0384032	0.0364698	0.058765	0.0583622	0.0560912	0.0481755	0.0428542	0.0396106
	M6		9.92801e-05	0.00112643	0.000258331	6.4205e-05	0.000279234	0	0.00171343	0.00240138	0.0034146	0.0376515	0.0387707	0.0389078	0.0669335	0.0687772	0.0668797	0.0568355	0.0509986	0.0481889
	M7		0	0	0	0	0.000125861	0.00024607	0.000351855	0.00117304	0	0.0223895	0.0274862	0.0232771	0.0541081	0.0602093	0.0560306	0.0631053	0.0565005	0.0540648
	M8		0.0440581	0.0423553	0.0259288	0.00385391	0.0143401	0.00233784	0.00149283	0.00227618	0.00271684	0.0219145	0.0244726	0.0234494	0.0533135	0.0576544	0.0550864	0.0665223	0.0597526	0.0607961
	M9		0.00120652	0.00131983	0.000565186	0	0	0	1.39262e-05	0	0.000163257	0.0116768	0.0156482	0.0167877	0.0436248	0.0480734	0.0463741	0.0608724	0.0663452	0.0590591
	M10		0	0	0	0	0	0.00011961	0	0.000334239	9.31503e-05	0.0115345	0.0127936	0.0112636	0.0373858	0.0418533	0.0396578	0.0606394	0.057471	0.0560483
	M11		0	0	0	7.40791e-05	0	0	0	0	0	0.00809545	0.00880405	0.00886419	0.0301571	0.036429	0.0329043	0.0538075	0.0561295	0.057314
	M12		0	0.000828233	0	0.000193574	0.00221649	0.000873687	0.000107613	0.000257826	8.26769e-05	0.00487083	0.00669601	0.00658315	0.0258592	0.0300761	0.0270502	0.0498056	0.0547745	0.0542382
	M13		0.000334733	0.00113774	0.000999823	6.45531e-05	0	0	2.38558e-05	0.000426875	0	0.00427544	0.00424396	0.00523591	0.0216865	0.0237396	0.0214733	0.047735	0.0509991	0.0476417
	M14		0.00799509	0.0191988	0.00733742	0.00741522	0.00683432	0.00913714	0.00367728	0.00312382	0.00421994	0.00219133	0.00299268	0.00375729	0.0151275	0.0198818	0.0193788	0.0469008	0.049167	0.0468064
	M15		0.00117601	0.00249153	0.00114558	0.000699282	0	0.000100934	0.000200311	0.000314291	0.000381267	0.00183683	0.00255172	0.00198514	0.0128505	0.0141729	0.0140099	0.0416928	0.0458608	0.0458287
	M16		0	0	0	0	0	0	0	0.000131312	0	0.00133445	0.00157536	0.00171387	0.0104931	0.0133849	0.0112372	0.0352214	0.036663	0.0386544
	M17		0	0	0	0	5.48964e-05	0	0	0	0.000130111	0.000855343	0.0010797	0.000999879	0.00775339	0.00785817	0.00699144	0.0279107	0.0344202	0.0363657
	M18		3.15526e-05	0	0	0.000199953	0.00104771	7.70247e-05	1.62665e-05	3.07973e-05	4.59438e-06	0.00047469	0.000685919	0.000515183	0.0052064	0.00687932	0.00513758	0.0229572	0.0252711	0.0305586
	M19		0	0.000147303	2.42664e-06	3.1686e-05	5.85459e-06	7.43905e-05	7.67233e-05	9.35209e-05	0	0.000312656	0.000422793	0.000857059	0.00379725	0.00374335	0.00496418	0.017542	0.0227535	0.0260834
	M20		0.000509043	0.00113485	0.000638989	0.000100542	0.000461484	0.000168266	8.93138e-05	0.000242838	0.000214988	3.15628e-05	0.000186741	0.000251976	0.00225619	0.00234609	0.00157187	0.0142634	0.0155232	0.0172808
	M21		0	0	0	0	1.5647e-05	0	3.94694e-05	0	0	0.000122651	0.000167634	1.70136e-05	0.00184041	0.00201076	0.00141679	0.0100295	0.0100297	0.0145675
	M22		0.0126177	0.0135126	0.0125136	0.0416773	0.0384624	0.0479289	0.0362992	0.0220753	0.035051	0.0254711	0.0218499	0.0212327	0.000806029	0.000924902	0.00503143	0.00586112	0.00826242	0.00979313
	M23		0.0082903	0.00414431	0.00535008	0.0144102	0.00616773	0.0110166	0.0175231	0.0185473	0.0146603	0.0129053	0.00766058	0.00638609	0.00550531	0.00481631	0	0.00402883	0.00433952	0.00613977
	M24		0.00111744	0.00422822	0.000818144	0.000726347	0.00131003	0.00148238	0.00270139	0.00290168	0.00243709	0.00595939	0.00457612	0.00319067	0.00228627	0.00284552	0.00158117	0.00186351	0.00270893	0.00448501
	M25		0	0	0.00129164	0	0	0	0	0	0	0	0	0	0	0	0	0.000956941	0.0014786	0.0024569
	M26		0	4.15295e-05	0.00274889	0	9.09168e-06	0	0	0	0	0	0	0	0	0	0.000690563	0.000623615	0.000734965	0.00109476
DAG(36:3)	M0		0.926409	0.928627	0.936505	0.973817	0.952909	0.921453	0.74121	0.659999	0.700543	0.568021	0.520493	0.570695	0.487639	0.45625	0.345197	0.329658	0.205011	0.159436
	M1		0	0	0	0	0	0	0.017567	0.0400974	0.022734	0.0344115	0.0477572	0.0203376	0.0280825	0.0112406	0.0197816	0.201354	0.000651166	0.007057
	M2		0	0	0	0.002659	0	0.0238089	0.0902444	0.09918	0.0944994	0.0531579	0.0485859	0.0416863	0.0407624	0.0231008	0.170597	0.0909423	0.216966	0.248295
	M3		0	0.00271287	0	0.000364237	0.00353177	0	0.0366251	0.0273798	0.0357011	0.055792	0.0545112	0.0522211	0.061147	0.0573647	0.161724	0.166332	0.154446	0.165282
	M4		0.000969957	0	0	0	0	0.00231013	0.0424471	0.0662826	0.0478485	0.0495201	0.0577717	0.0637923	0.0217976	0.0420309	0.0535146	0.0495478	0	0.0828052
	M5		0	0	0.0071463	0	0	0.00187042	0.0178783	0.0262947	0.0206614	0.0454597	0.0429929	0.027483	0.0443458	0.0463575	0.136359	0.058222	0.130241	0.157846
	M6		0	0	0.00384462	0	0	0.000290834	0.019507	0.0204557	0.0197873	0.0483201	0.0483292	0.06049	0.0532847	0.068179	0	0.0202079	0	0.035826
	M7		0	0.00163301	0	0	0	0.0205414	0.00739418	0.0147092	0.0142162	0.029549	0.0206855	0.0395979	0.0384579	0.0434862	0.0399797	0.0592799	0.0703411	0.0921192
	M8		0.00616468	0.0056615	0	0	0	0.00281818	0	0.00838513	0.00951499	0.0407098	0.0337273	0.0381918	0.0619586	0.0515986	0.0150963	0	0.0840741	0
	M9		2.54034e-05	0.000897753	0	0.00216396	0	0.0103859	0.000507796	0.017902	0.00653034	0.0238629	0.0297947	0.0251759	0.0284748	0.0483158	0.0162074	0	0.0230017	0.0312592
	M10		0.00786283	0.0128264	0.0136451	0.0209959	0.0421981	0.0124872	0.0233127	0	0.0250587	0.0233197	0.0158563	0.0524762	0.0715037	0.0440248	0.0128315	0.0232269	0.0411366	0.0111541
	M11		0.0585682	0.0476414	0.0388587	0	0.00136147	0.00403435	0.00330661	0.0193146	0.00290505	0.0147653	0.0794949	0.00785238	0.0172511	0.0465928	0.0197128	0.00122835	0.0267421	0.00290185
	M12		0	0	0	0	0	0	0	0	0	0.0131107	0	0	0.045295	0.0614585	0.00899966	0	0.0473896	0.0060185
DAG(36:4)	M0		0.944217	0.973339	0.965216	0.935142	0.946596	0.961409	0.63398	0.538069	0.611639	0.365884	0.333247	0.311022	0.300858	0.266015	0.314348	0.153778	0.127382	0.1375
	M1		0	0	0	0.0336578	0.024835	0	0.0609869	0.0423665	0.0576535	0.040506	0.0445099	0.0407632	0.0250088	0.0267552	0.00790839	0.0152334	0.00524881	0.0122763
	M2		0	0	0	0.00220031	0.00994904	0.0103592	0.127916	0.148202	0.137129	0.0798147	0.0870461	0.0681925	0.0460486	0.0336077	0.0316817	0.0139749	0.0355981	0.0268006
	M3		0	0	0	0.00490297	9.07092e-05	0.000502311	0.0487813	0.0571111	0.0537345	0.0674671	0.0801183	0.0827091	0.0434272	0.0517152	0.0582138	0.138799	0.0292636	0.120586
	M4		0.0182479	0.00536557	0	0	0.00192149	0.0044613	0.046542	0.0786052	0.0477079	0.0817706	0.0840329	0.0791992	0.0554815	0.0517629	0.055402	0.0736278	0.048142	0.0501994
	M5		0.011643	0.00010729	0	0	0.00213913	0	0.0220985	0.0341536	0.0328285	0.0626395	0.0614594	0.0661566	0.0496354	0.0476765	0.0516582	0.0965118	0.0584229	0.0796206
	M6		0.00717106	0	4.93816e-05	0	0	0	0.0193039	0.0378486	0.0171866	0.066854	0.0715239	0.0714164	0.0631166	0.0614756	0.071982	0.0840189	0.0603157	0.02782
	M7		0.00498071	0.000924127	0.0034236	0	0	0	0.00939554	0.0147988	0.0151554	0.0531265	0.0520112	0.0605816	0.0576965	0.0608305	0.0480706	0.0422885	0.0682255	0.0629525
	M8		0.00145339	0	0	0	0	0.000983217	0.00633659	0.0151672	0.00421035	0.0497659	0.0470978	0.0444519	0.0595176	0.064164	0.0608662	0.0836475	0.0714688	0.054888
	M9		0.000676716	0.00362667	0.00222305	0.000710927	0.000247592	0.00748054	0.00134118	0.00538926	0.00164547	0.032665	0.0333023	0.027309	0.0506781	0.0494807	0.0503638	0.0980802	0.0634704	0.0463322
	M10		0	0.0015491	0.0225106	0.0155967	0	0.00115967	0.015099	0.0109021	0.0180782	0.0289504	0.0274539	0.0343259	0.0494914	0.0543389	0.04938	0.0136809	0.0649341	0.0566194
	M11		0	0.0004941	0	0.00352082	0.00173363	0	0.00258789	0.00467819	0	0.0186411	0.0206522	0.0271543	0.037927	0.0483496	0.0417981	0.089359	0.0483242	0.0481994
	M12		0.00476045	0.00606605	0	0	0.00804773	0.000638787	0	0.00203053	0	0.0152966	0.017069	0.0188448	0.0322461	0.0387766	0.030284	0.0331818	0.0507362	0.0503604
	M13		0	0.0065564	0.00457689	0.000881891	0.00144247	0.00779935	0.00166158	0.00472184	0.00292078	0.0126544	0.013272	0.0166997	0.0297021	0.0390073	0.0305382	0.000735965	0.0606095	0.0408769
	M14		0.00152338	0.000570866	0	0	0.000677247	0.00054987	0	0.000568691	0.000110539	0.00741422	0.0103559	0.0134065	0.0317565	0.0299905	0.029	0.0475839	0.0543837	0.0495916
	M15		0	0	0	0	0	0	0.000217315	0.0011461	0	0.00697078	0.00703863	0.00842754	0.0180572	0.0220817	0.0249826	7.48777e-05	0.0463	0.0296821
	M16		0.00327663	0.000911856	0	0	0	0	0	0.000216413	0	0.00528421	0.00400112	0.00553307	0.0189702	0.0206309	0.0209103	0.00246529	0.034014	0.047012
	M17		0	1.71455e-05	0	0	0	0	0	0.000171159	0	0.000336584	0.00389559	0	0.0130105	0.0147099	0.0188758	0	0.0301595	0.0112554
	M18		0	0.000182291	0	0.00197068	0	0	0.00145964	0.0002217	0	0.0030181	0.000619165	0.00136889	0.0108045	0.0111109	0.00160566	0.00759764	0.0320241	0.0274691
	M19		0.00204946	0.000289681	0.00200033	0.00141634	0.00231977	0.0046564	0.0022924	0.00363152	0	0.000940805	0.00129406	0.022438	0.00656576	0.00752098	0.00213029	0.00536115	0.0109773	0.0199585
DAG(36:5)	M0		0.995298	0.987958	0.988163	0.984578	0.988999	0.972263	0.728225	0.657857	0.681905	0.383376	0.364686	0.354539	0.290502	0.255669	0.295849	0.158934	0.133386	0.149686
	M1		0	0	0	0	0	0	0.0529085	0.034729	0.0453929	0.0520934	0.0458081	0.0436372	0.0194321	0.0200485	0.016136	0	0.0144247	0.0202271
	M2		0	0	0	0	0	0.000252595	0.118142	0.146445	0.132514	0.082306	0.0931433	0.0973513	0.0470778	0.0415089	0.0577398	0.0400488	0.0220761	0.0303497
	M3		0	0	0	0	0	0	0.0296198	0.0379618	0.023855	0.0774742	0.065211	0.0696284	0.0552788	0.0499824	0.0497498	0.0398448	0.0301084	0.0323845
	M4		0	0	0	0	0	0	0.0379948	0.0581741	0.0461132	0.0795994	0.08896	0.0880135	0.0674353	0.0680948	0.0675578	0.070804	0.0479146	0.0479225
	M5		0	0	0	0	0	0	0.00704172	0.0214777	0.0165705	0.0625299	0.0570168	0.058672	0.0618457	0.0630014	0.0681779	0.0362538	0.0502793	0.0500439
	M6		0	0	0	0.000223692	0	0.000318794	0.0134232	0.0196742	0.0191421	0.0628644	0.0689244	0.0710654	0.0727672	0.0787257	0.0717933	0.0799494	0.065244	0.0715867
	M7		0	0	0	0.0112914	7.44941e-05	0.0161533	0.00569557	0.00533615	0.0303489	0.0456938	0.0500798	0.0507992	0.0639508	0.0613147	0.0662759	0.0770515	0.0648473	0.0655136
	M8		0	0	0	0	8.30354e-05	0	0.00343167	0.00729631	0	0.0436011	0.0398374	0.0396395	0.0572042	0.0674352	0.0604346	0.0723941	0.0693396	0.065797
	M9		0	0	0	0	0.000109095	0	0	0.00299988	0	0.0298608	0.0320035	0.0290575	0.0494042	0.0557343	0.048351	0.0571408	0.067747	0.0517117
	M10		0	0	0	0	0	0	0.000268812	0.00145431	0	0.0241755	0.0267075	0.0297088	0.0440422	0.0486502	0.0415345	0.0584908	0.0614202	0.0647234
	M11		0.00144105	0	0	0	0.000343225	0.00252906	1.53928e-05	0.000549725	0	0.0144992	0.0182051	0.024218	0.0390131	0.0398913	0.0376998	0.0629633	0.0511364	0.0542318
	M12		0.000150568	0	0	0.000380277	0.00575123	0.00116629	0	0.000351884	1.01756e-05	0.012939	0.0148138	0.0132863	0.03315	0.0345431	0.0234399	0.0542741	0.0552623	0.0523791
	M13		0	0	0	0.000533326	0.00125929	0	0.00121377	0.00221523	0.00136435	0.00692572	0.0127958	0.00959755	0.0247683	0.0290035	0.026158	0.039687	0.056003	0.0487388
	M14		0	2.93563e-05	8.89825e-05	0	0	0	0	0	0	0.00693837	0.00764765	0.00654206	0.019406	0.0227742	0.0180862	0.0364132	0.0497438	0.0400761
	M15		0.00229641	0.0114286	0.0113204	0.00280453	0.00136853	0.00109759	0.00116305	0.00255382	0.00278447	0.00456483	0.00555824	0.007782	0.0174052	0.0203645	0.0164983	0.0330319	0.0430608	0.0333194
	M16		0.000814071	0	0	0	0	0.000273151	0	0.000836793	0	0.00423857	0.00438903	0	0.00991061	0.0113583	0.0124256	0.0279207	0.0360633	0.0291503
	M17		0	0	0.0004273	0.00018841	0	0.000448573	0	0	0	0.00155837	0.00272985	0.0026765	0.00957125	0.0109776	0.00824247	0.0217925	0.0310846	0.038302
	M18		0	0.000584198	0	0	0.000849055	0	0	8.69564e-05	0	0.00142952	0	0	0.00734313	0.00905231	0.00890991	0.012071	0.0154759	0.0216031
	M19		0	0	0	0	0	0	0	0	0	0.000513868	0	0	0.00444109	0.00547494	0.00230243	0.0111269	0.0187313	0.0164249
	M20		0	0	0	0	0.000447314	0	0	0	0	0.000376546	0.000327129	0	0.00366993	0.00392461	0.00217978	0.00527151	0.00987052	0.0097681
	M21		0	0	0	0	0.000716025	0.00549773	0.0008564	0	0	0.00244128	0.00115574	0.00378593	0.00238088	0.00247074	0.000458367	0.00453559	0.00678077	0.00606029
DAG(36:6)	M0		1	0.999407	1	0.976437	0.992587	0.962746	0.841955	0.771614	0.820006	0.559472	0.563415	0.547089	0.408332	0.423386	0.433275	0.202563	0.199588	0.211514
	M1		0	0	0	0	0	0.00705078	0.0196239	0.0155715	0.0225138	0.0500156	0.0425648	0.0590279	0.0282784	0.031572	0.0141383	0.0224031	0.0086662	0.0134998
	M2		0	0	0	0	0	0	0.0516322	0.0640506	0.0626335	0.0856922	0.0909955	0.0911207	0.0590956	0.0464759	0.0522215	0.0235796	0.0257454	0.0234801
	M3		0	0	0	0	0	0	0.0135573	0.0164586	0.0106208	0.0552589	0.0512538	0.0510955	0.0541473	0.0462193	0.0530235	0.0412098	0.0302927	0.0339113
	M4		0	0	0	0	0	0	0.0127626	0.0221	0.0180456	0.0647541	0.0635829	0.0707736	0.0660022	0.0560339	0.0517003	0.044547	0.036372	0.0441109
	M5		0	0	0	0	0	0	0.00215232	0.00400664	0.00367208	0.0369678	0.0389974	0.0313897	0.0536778	0.0532311	0.0607154	0.0472631	0.0469094	0.0397177
	M6		0	0	0	0.000337532	2.17431e-05	0.000423298	0.00479971	0.00572357	0.00550028	0.0410692	0.0467718	0.0428873	0.0589737	0.0571887	0.0554743	0.0693432	0.0593289	0.0605876
	M7		0	0	0	0.0220897	0.00325868	0.0270914	0.046278	0.0782827	0.0474491	0.0273761	0.0245948	0.0269073	0.0523602	0.0520161	0.0501437	0.0587564	0.0575427	0.0641115
	M8		0	0	0	0	0	0	0	0.0010274	0.00160718	0.0242096	0.0220953	0.0239311	0.0417132	0.0443381	0.0607812	0.0638757	0.0704058	0.0593662
	M9		0	0	0	0	0	0	0.00580252	0.0117969	0.00310348	0.015177	0.0148246	0.0133594	0.0356364	0.0402089	0.0298027	0.0672343	0.0568034	0.0686053
	M10		0	0	0	0	0	0	0.0011633	0.00245288	0.00317026	0.0117401	0.012441	0.0147865	0.0344863	0.0345128	0.0315719	0.052948	0.0597392	0.0490558
	M11		0	0	0	0.000313022	0.0017113	0.00153236	0	0.00480091	0.00039293	0.00881213	0.00887635	0.00919418	0.0244776	0.0273555	0.0240212	0.0657466	0.0558405	0.0505844
	M12		0	0	0	0.000275979	4.43573e-05	0	0	0.00133482	0.000682506	0.00789496	0.00775386	0.00734843	0.0205983	0.0212492	0.0183681	0.0487508	0.0507883	0.0409744
	M13		0	0	0	0	0	0.000789023	0	0	0	0.0046624	0.00383952	0.00506308	0.0171965	0.0163579	0.0167846	0.0405691	0.0463946	0.0467377
	M14		0	0	0	0	0	0	5.63344e-07	0	0	0.00247798	0.0036211	0.00275425	0.0118865	0.0143954	0.0177615	0.0386507	0.0395689	0.0383384
	M15		0	0	0	0.000287966	0.00032395	0	0.000272301	0	0	0.00233625	0	0.00301607	0.0131327	0.0107998	0.0086049	0.0284976	0.0386996	0.0381719
	M16		0	0	0	0	0	0	0	3.2282e-06	0	0.000621252	0.00241958	0	0.00647169	0.00938852	0.00872751	0.0319194	0.034818	0.0275051
	M17		0	0	0	0	0.000783492	0	0	0.000776783	2.95836e-06	0.000972267	0	0.000256204	0.00500723	0.00481427	0.00603218	0.019481	0.0215709	0.0272262
	M18		0	3.30117e-08	0	0	3.46678e-05	0	0	0	0.000599119	0.000488403	4.32711e-05	0	0.00377514	0.00463619	0.00225613	0.014091	0.0229368	0.0235468
	M19		0	1.9975e-06	0	0	0	2.84938e-08	0	0	0	2.22556e-06	0.000176459	0	0.00259273	0.00212103	0.00200628	0.00950173	0.0161838	0.0140779
	M20		0	0.000590634	0	6.62609e-07	3.49475e-05	9.52576e-07	0	0	0	0	0	0	0.00142146	0.00303888	0.00157542	0.00602758	0.0103901	0.010672
	M21		0	0	0	0.000258416	0	0.000366452	0	0	0	0	2.76225e-05	0	0.000671521	0.000601597	0.00101411	0.00144048	0.00754544	0.00870005
	M22		0	0	0	0	0.00120025	0	0	0	0	0	0.00170504	0	6.55382e-05	5.88415e-05	0	0.00160056	0.00386987	0.00550474

## Sheet: MIDs (adjusted by pool size)
Table 6: MIDs adjusted by pool size. Data was obtained by multiplying the pool size with MIDs as proportions presented in table 5.
		Time (hours)	0			2			4			8			16			32
ID	Isotopologue	Replicate	1	2	3	1	2	3	1	2	3	1	2	3	1	2	3	1	2	3
PC(34:1)	M0		0.533968	0.537475	0.525447	0.524724	0.426736	0.521774	0.371621	0.336603	0.365787	0.22129	0.222257	0.222634	0.122351	0.12826	0.134029	0.0348811	0.0348486	0.0466215
	M1		0	0	0	0.00212182	0.00861196	0.00205314	0.0240716	0.0212486	0.0292311	0.024433	0.0183416	0.0149852	0.0139883	0.00756864	0.00663235	0.0119119	0.00804512	0.00914274
	M2		0	0	0	0.00812438	0.00706751	0.00911205	0.0646674	0.0676201	0.0549406	0.0397348	0.038447	0.0371549	0.0202051	0.0215567	0.0231932	0.0177687	0.0118099	0.0147898
	M3		0	0	0	0.00111201	0	0.000111034	0.0183112	0.0217909	0.0231532	0.0333613	0.0325703	0.0287359	0.025003	0.0226823	0.0271207	0.028449	0.0218603	0.0183477
	M4		0	0	0	0.000883875	0.000551517	0.000531947	0.0266599	0.0354446	0.0279348	0.041137	0.0408264	0.0442828	0.0370374	0.0357442	0.0354391	0.0327354	0.0262388	0.0236943
	M5		0	0	0.000378058	0	0.0451248	0.000480921	0.0114937	0.0149405	0.0122089	0.0322256	0.0325375	0.0330387	0.0341638	0.032976	0.0370777	0.0419949	0.0381569	0.0389698
	M6		0.00314458	7.43759e-05	0.000125299	3.66589e-05	0.000725881	0	0.00929208	0.0172151	0.011608	0.0343341	0.0346733	0.0347279	0.0429212	0.0452079	0.0444155	0.0452431	0.0414889	0.0381368
	M7		0	6.03944e-05	0.00133138	0	0	0	0.00445793	0.00726743	0.00462096	0.0260192	0.0264885	0.0283822	0.0404694	0.0390635	0.0367106	0.0462774	0.0433062	0.0392674
	M8		0.00288733	0.00202318	0.00785312	0.000551944	0.000544611	5.91683e-05	0.00404943	0.00758248	0.00339784	0.0218378	0.0243043	0.0250109	0.037875	0.0385124	0.0397035	0.0426202	0.0468498	0.0441384
	M9		0	0.000273014	0.00407498	0.00047916	0	4.23812e-05	0.00154655	0.00330417	0.00315296	0.0164739	0.017932	0.0197194	0.0315953	0.0298679	0.0298913	0.0418006	0.0410101	0.0411303
	M10		0	0	0	0.000403866	0.0155626	0.00532213	0.00101011	0.00245898	0.000999645	0.0133164	0.0147285	0.0119099	0.0284872	0.0303132	0.0299407	0.0394226	0.0417045	0.0353702
	M11		0	0	0	0	0.0264631	0.000166096	0.000623291	0.00190976	0.000919734	0.0102044	0.0100848	0.0116767	0.0231332	0.0245811	0.020623	0.0299956	0.0362305	0.0387815
	M12		0	0	0	0	0	0	0.000322795	0.000750926	0.00140556	0.00729218	0.0079217	0.00798487	0.0208837	0.0197154	0.0182679	0.0322089	0.034034	0.0295066
	M13		0	0	0	0	0	0	0.000436454	0.00064198	0.000371375	0.00635404	0.00583668	0.00551004	0.0154668	0.0164541	0.0151787	0.0224939	0.0280697	0.0305706
	M14		0	0	0	0.000616797	0.00474406	0	0.000241995	0.000848197	3.10382e-05	0.0039137	0.00416034	0.00423609	0.0127486	0.013805	0.010899	0.0218342	0.022239	0.023991
	M15		0	0	0	0	0.000558465	0	7.41006e-05	0	0	0.00291224	0.00308008	0.00332976	0.0108229	0.010319	0.00973466	0.0164915	0.0196098	0.0194022
	M16		0	0	0	2.7716e-05	0	0	4.23703e-05	0.000137961	0	0.00179084	0.00255376	0.00331462	0.00718625	0.00774793	0.00762252	0.0118111	0.0153576	0.0139871
	M17		0	7.4305e-09	1.26942e-07	0	8.02263e-05	2.33662e-06	0	0	0	0.00135044	0.00147996	0.00189572	0.00574105	0.00577777	0.00453486	0.0100854	0.0122177	0.0119446
	M18		0	7.91598e-05	0.000333039	0.000918121	0.000359646	0.000344572	0.00084233	8.19124e-05	0.000196809	0.00102702	0.00108373	0.000227068	0.00432709	0.00401952	0.00356666	0.00640961	0.00770329	0.00770541
	M19		0	1.49641e-05	0.000456872	0	0.00279378	0	0.000204236	6.74976e-05	4.08566e-05	0.000492747	0.000586026	0.00082548	0.00260703	0.00279092	0.00264672	0.00439188	0.00423853	0.00669446
	M20		0	0	0	0	0	0	0	8.09659e-06	0	0.000301176	0	0	0.00164981	0.00138357	0.00155659	0.00012205	0.00309924	0.00348016
	M21		0	0	0	0	2.2854e-05	0	3.12014e-05	0	0	0.000163282	0.00010627	0.000417857	0.00104739	0.000974624	0.000553595	0.00105087	0.00128067	0.00308302
	M22		0	0	0	0	5.30946e-05	0	0	7.76744e-05	0	3.50125e-05	0	0	0.000289818	0.000678399	0.000661919	0	0.000600834	0.00124451
PC(34:2)	M0		3.69503	3.70511	3.72829	3.55762	3.20852	3.54617	2.83021	2.59354	2.89099	1.78093	1.72899	1.58628	1.21492	1.06906	1.11149	0.502098	0.476837	0.583101
	M1		0	0	0	0	0.00457263	0	0.121181	0.133776	0.0929074	0.158796	0.146073	0.162958	0.10886	0.0998087	0.111919	0.101004	0.0816019	0.086422
	M2		0	0	0	0.00903725	0.00901303	0.0146935	0.320704	0.400654	0.337937	0.305771	0.320072	0.322505	0.214674	0.23008	0.215638	0.13235	0.117878	0.123904
	M3		0	0	0	0	0	0	0.0759339	0.104097	0.0724638	0.204826	0.23298	0.246431	0.20639	0.20595	0.215666	0.187767	0.165617	0.164048
	M4		0	0	0	0	0	0	0.112931	0.153726	0.113513	0.257843	0.273849	0.283213	0.262023	0.26531	0.268795	0.222578	0.193095	0.18789
	M5		0	0	0	0.000571586	0	0.00022346	0.0296041	0.0540773	0.0389256	0.190389	0.221902	0.225903	0.23189	0.24827	0.254564	0.278593	0.245355	0.21573
	M6		0	2.75209e-05	0	0.000209213	0.000850895	0.000309208	0.0367272	0.0602732	0.0408352	0.198704	0.220231	0.224454	0.270524	0.280953	0.296996	0.3085	0.269069	0.266015
	M7		0	0	0.00119867	0	6.30942e-05	0.00015321	0.0135356	0.022764	0.0126254	0.130263	0.155478	0.175217	0.233055	0.248387	0.220767	0.307231	0.300468	0.268248
	M8		0.000135472	0	0	0.000129315	0.00527793	0.00094454	0.0100432	0.0220179	0.0115878	0.123551	0.144148	0.143625	0.2237	0.22967	0.247179	0.306737	0.285147	0.271759
	M9		0.000202826	0.000535589	0.000497489	0.00263783	0.00138174	0	0.0054894	0.00875429	0.00657882	0.085181	0.102033	0.0977141	0.180436	0.194845	0.188002	0.252197	0.273136	0.250209
	M10		0.0340562	0.0351194	0.00130896	0	0.372094	0.00276661	0.00222197	0.00721605	0.00345452	0.0656236	0.0765887	0.0849362	0.16146	0.174185	0.161722	0.228117	0.258167	0.23923
	M11		0.00254186	0	0.00174634	0.000586096	0.0472705	0.000859725	0.00178756	0.00361467	0.00179769	0.0458602	0.0564628	0.0573239	0.118852	0.133651	0.128519	0.209788	0.224847	0.227008
	M12		0.0140721	0.0185863	0.0181495	0.059975	0.0234314	0.0341533	0.0388804	0.00311379	0.000934927	0.0364795	0.0422524	0.0453142	0.101809	0.115149	0.108941	0.1669	0.19634	0.186467
	M13		0.00123633	0.000497872	0.00332878	0.00639515	0.00284951	0.0046516	0.00661472	0.000760973	0.0147735	0.026516	0.0308008	0.0313594	0.0751718	0.0850955	0.081696	0.166388	0.176989	0.169712
	M14		0.00229023	0.00189017	0	8.50313e-05	0.0226177	0	0.000895535	0.00440989	0	0.0207793	0.0217446	0.0230344	0.0669112	0.0700311	0.0615829	0.118044	0.154751	0.138892
	M15		0.00209965	3.26237e-05	0	0.000126516	0.00287335	0	0.000416265	0.000144789	0	0.0131028	0.0164005	0.0146207	0.0490179	0.0565073	0.0476219	0.114357	0.117125	0.125697
	M16		0	0	0	0.000905715	0.00516018	0.000699149	0.00109546	0.00311497	0.000651619	0.0085091	0.0106026	0.011466	0.035026	0.0377202	0.0356394	0.0767781	0.0966164	0.0934406
	M17		0.00275029	0.00104581	0	0.0179973	0.0774708	0.0252043	0.0122453	0.0353743	0.0136111	0.00598852	0.00645398	0.00634457	0.0277683	0.0281683	0.0247351	0.0483753	0.0703655	0.0760639
	M18		0	0	2.01484e-07	0.00179569	0.00951016	0.00483724	0.00197072	0.00574068	0.00318919	0.00389458	0.00431923	0.00448858	0.017533	0.0193895	0.0172848	0.0452539	0.0519634	0.0551207
	M19		0	0.00013196	0.000177794	0	0	0.000217185	0	0	0	0.00194944	0.00235289	0.00249097	0.0127863	0.0127694	0.012043	0.0231878	0.03114	0.0379571
	M20		0	0	0	0	0	0	8.87225e-05	0	0	0.00157835	0.000789829	0.000897778	0.00714004	0.00794461	0.00691051	0.0137312	0.0188306	0.0252424
	M21		0	0	0.000573081	7.45309e-05	0.000860748	8.41725e-05	0.000407582	0	0	0.000565544	0.001135	0.00150435	0.0050571	0.0043342	0.00418166	0.0100492	0.0122563	0.0183056
	M22		0.061878	0.0419267	0.0439713	0.116617	0.0245778	0.161023	0.142173	0.164726	0.131218	0.103952	0.0101555	0.048995	0.00338627	0.00290399	0.00167871	0.00398171	0.00658394	0.00884747
	M23		0.00209604	0.00956857	0.00973651	0.040653	0.00161018	0.024049	0.0400342	0.025802	0.0254254	0.0395603	0	0.0136102	0.000851025	0.00157422	0.00629249	0.0016704	0.004151	0.0063469
	M24		0.0116074	0.0155272	0.0210202	0.0145861	0.00999696	0.00895826	0.0248078	0.0223004	0.0165858	0.0193913	0.00418906	0.0153134	0.000385072	0.00824426	0	0.00432338	0.00154606	0.00344043
	M25		0	0	0	0	0	0	0	0	0	0	0	0	0.000372457	0	0.000139005	0	0.000122721	0.000904522
PC(34:3)	M0		2.81195	2.79947	2.78693	2.79886	2.77998	2.78871	2.55427	2.44187	2.4782	1.69276	1.64611	1.64683	1.07977	0.996777	1.02947	0.463169	0.431929	0.460086
	M1		0	0	0.0177078	0	0	0.00555168	0.0439078	0.0578433	0.0776837	0.12812	0.11896	0.129728	0.125312	0.119761	0.11642	0.0978075	0.0843159	0.0856329
	M2		0	0	0	0	0	0	0.126614	0.171942	0.137375	0.247061	0.253877	0.247339	0.202976	0.196154	0.198232	0.122961	0.10856	0.106816
	M3		0	0	0	0	0	0	0.0353406	0.0505606	0.0468816	0.156943	0.161555	0.16379	0.193444	0.193075	0.198469	0.153729	0.143019	0.142606
	M4		0	0	0	0	0	0	0.0311692	0.0509989	0.0429374	0.160193	0.173114	0.162432	0.195735	0.191399	0.196497	0.153573	0.139652	0.133639
	M5		0	0	0	0.00978972	0.0164569	0.00890079	0.0116441	0.0166098	0.0131396	0.109743	0.106072	0.108711	0.171345	0.172757	0.174094	0.186489	0.178578	0.162646
	M6		6.80442e-05	7.32249e-06	0.000244317	0	0	0	0.00850635	0.0156901	0.0143864	0.0994595	0.115366	0.115523	0.170692	0.190261	0.181511	0.209667	0.19955	0.188293
	M7		0	0	0	0	0.000153909	0	0.00264291	0.00646645	0.003265	0.0649653	0.0692363	0.0657031	0.146883	0.159285	0.151584	0.214025	0.217646	0.202831
	M8		0	0.000328155	0	0	0	0	0.00247793	0.00456915	0.00378883	0.0559053	0.0598294	0.0646029	0.133418	0.138643	0.138474	0.20376	0.204851	0.200931
	M9		0	0	0	0	0	0	0.00136555	0.00233131	0.00169171	0.0358931	0.0399812	0.0369113	0.0988278	0.110012	0.107255	0.188086	0.1857	0.188807
	M10		0	2.54636e-06	0	0	0	6.8312e-05	0	0.00160113	0.000770406	0.0275161	0.0297257	0.0301258	0.0822656	0.0942197	0.0840336	0.157831	0.1719	0.167835
	M11		3.7168e-05	0.000101309	0.000331503	0	0.00150789	0.000186786	0.0001248	0.000235695	0	0.0174313	0.020002	0.0199558	0.0615684	0.0705789	0.0692296	0.142375	0.150858	0.150104
	M12		0.00381587	0.00718337	0.0044053	0.00618221	0.0114566	0.00710751	0.00442568	0.00326456	0.00253072	0.0115944	0.0143084	0.0134491	0.0439068	0.051845	0.0498855	0.114378	0.124301	0.119626
	M13		0	0.00112502	0	0.00114859	0.00223481	0.000137459	0	0.00029388	0.000469345	0.0104502	0.0102597	0.00884341	0.0376821	0.0431982	0.0415247	0.100629	0.111585	0.114067
	M14		0.0011423	0.00021421	0.000114528	0.000272962	0.00865079	0.00264551	0.0016851	0.00112555	0.00182808	0.00549947	0.00663664	0.00729453	0.0254278	0.0322494	0.0288175	0.0840854	0.095751	0.0940576
	M15		0.000368047	1.01874e-05	0.000383665	0.000145873	0.000611211	0	0	0	0.00030524	0.0038027	0.00424256	0.00447262	0.0216365	0.0232487	0.0225615	0.0729212	0.0808744	0.0817397
	M16		0	0	0	0	0	0	2.10675e-05	0	0.000222713	0.00236733	0.00302601	0.00349561	0.0139218	0.0173431	0.0148066	0.0544397	0.0649431	0.0652516
	M17		0	0	0	3.81495e-05	0	0	0	2.77208e-05	0	0.00201514	0.0019472	0.00221209	0.0102639	0.013515	0.0105917	0.0393953	0.0446376	0.0545023
	M18		6.22802e-05	0	0	0.00011903	0	0	5.88805e-05	2.91054e-05	6.88381e-06	0.00114765	0.00111611	0.000977726	0.00811416	0.0084028	0.00778204	0.0299173	0.0367799	0.0405107
	M19		0	0	6.231e-05	2.48499e-05	0	9.53155e-05	1.26254e-05	4.27884e-05	0	0.000439095	0.00083581	0.000602506	0.00353002	0.00537303	0.00521637	0.0192076	0.0264007	0.0288382
	M20		2.10448e-05	0	0	0.00164659	0.00678434	0.00251235	0.00103676	0.00242508	0.000827676	0.00167616	0.000542278	0.000190422	0.00328317	0.00277103	0.00335539	0.0133769	0.0148348	0.0204786
	M21		0	0	6.55152e-05	0.000189123	0.000318622	0.000456343	9.34929e-05	0.000119895	0	0.000194986	4.38786e-05	5.09333e-05	0.00181665	0.00176924	0.00200161	0.00923956	0.0108648	0.0137027
	M22		0	0	0	0	0	2.16488e-05	0	0	0	2.84884e-05	0	6.43146e-05	0.000684832	0.000931765	0.000961228	0.00438504	0.00605998	0.00819779
	M23		0	0.000255097	0.000223471	0	0.000763751	0.000226597	0	0	0	5.10896e-05	6.98111e-05	0	0.000620662	0.000293295	0.000673705	0.00201548	0.00352962	0.00513206
	M24		0.0200193	0.026421	0.0237845	0.0194401	0.00912639	0.0186622	0.0120418	0.00971992	0.012041	0.00385992	0.00228593	0.00520109	0.00530722	0.00447406	0.00510839	0.00177091	0.00204913	0.00251825
	M25		0.00251543	0.00488616	0.005743	0.00213955	0.00195672	0.00471282	0.00256647	0.00223096	0.00164841	0.000877462	0.000854911	0.00149652	0.00156453	0.00166289	0.00144455	0.000765202	0.00083041	0.00115017
PC(34:4)	M0		0.0275131	0.0267822	0.0268063	0.0257769	0.0115024	0.0230789	0.0247479	0.0204386	0.0222747	0.0146583	0.0134239	0.0120274	0.00887472	0.0087016	0.0085982	0.00439399	0.00337748	0.00361664
	M1		0	0	0	0	0.000957331	0	0	0	0.0010806	0.000323042	9.49064e-05	0.00127476	0.000789089	4.247e-05	0.00152678	0.000302031	0.000668472	0.00122011
	M2		0	0	0	0	0.000440625	0	0.00186573	0.00295726	0.00239286	0.00341946	0.00332434	0.00337286	0.00231684	0.00214814	0.00169383	0.00116769	0.000907565	0.000735953
	M3		0	0	0	0	0	0	0.00059673	0.000929829	0.000251869	0.00182553	0.00207899	0.00205668	0.00155352	0.00188545	0.00201911	0.00174565	0.00129032	0.00144633
	M4		0.000647433	0.000932243	0.000434756	0.000277727	0.00114868	0.000323042	0.000512344	0.000813929	0.000927375	0.00228403	0.00223039	0.00294658	0.00221975	0.00260612	0.00242798	0.00160778	0.00173742	0.00171711
	M5		0.000318957	0.000324866	0.000747013	0.00263023	0.00316994	0.00500325	0.000227769	0.000481571	0.000255341	0.00155112	0.0018379	0.00154677	0.00212021	0.00231721	0.0022048	0.00215127	0.00200235	0.00188752
	M6		0.000219683	0.000391213	0.000668029	0	0.00263369	0.000113224	0.000798685	0.000366523	0.000222018	0.00151208	0.00167004	0.00206578	0.00235985	0.00232259	0.0026435	0.00250956	0.00228487	0.00232771
	M7		0	0	0.000101484	0	0	0	0	1.67791e-05	0.000209385	0.000866205	0.00118504	0.00127479	0.00230271	0.00188164	0.00179666	0.00213228	0.00210352	0.00182767
	M8		1.42135e-06	0	0	0	0	0	0	6.21942e-05	0	0.000933519	0.000930226	0.000856563	0.00141624	0.00202247	0.00182565	0.00198534	0.00234082	0.00244691
	M9		0	8.07781e-06	0	0	0	0	4.62569e-06	6.57685e-05	1.16988e-05	0.00057463	0.000738048	0.00101674	0.00151296	0.00142664	0.00120137	0.00230893	0.00192515	0.00191033
	M10		0	0	0	0	3.75601e-05	0	0	0	0	0.000483819	0.000549608	0.000213109	0.000940555	0.00115435	0.0012031	0.00191366	0.00202359	0.00194122
	M11		0	7.47417e-05	0	0	0	7.43434e-08	0	0	0	0.000215983	0.000361571	0.000504025	0.00107368	0.000951063	0.000514544	0.00195761	0.00186802	0.001662
	M12		0.000317344	0.000308802	0.000106934	6.40558e-05	0.00561759	0.000118654	6.268e-05	0.00122823	0.000553158	0.000235745	0.000206601	0.000153215	0.000566826	0.000836144	0.000561902	0.00124868	0.00177886	0.00151624
	M13		0.000745395	0.000445683	7.49462e-05	0.000273436	0.000286656	0	0.000141067	0.00163055	8.56947e-05	0.000182912	0.000409581	0.000348834	0.00067043	0.000368671	0.000704508	0.00143454	0.00150789	0.0013057
	M14		0.000173997	0.000705943	0.000509351	0.000977604	0.00415038	0.001294	0.000956271	0.000972552	0.00155816	0.000576976	0.000407609	0.000270538	0.000265705	0.000428576	0.000353921	0.00112077	0.00122838	0.001116
	M15		0	0	0.000358723	0	0	5.10208e-05	0	0	0.000128513	0.000117176	0.000260103	1.88688e-06	0.000426556	0.000390812	0.000342428	0.000733947	0.00114908	0.00119248
	M16		0	0	0	0	0	0	6.19659e-05	1.62889e-05	3.80107e-05	7.94257e-05	3.73072e-05	5.79811e-05	0.000254842	0.000224212	0.000130027	0.000796282	0.000754471	0.000880611
	M17		6.26601e-05	2.6226e-05	0.000192481	0	0	7.31451e-06	0	0	8.2192e-07	0.000121039	0.000103113	1.14877e-05	0.000146014	0.000220614	0.000134307	0.000195357	0.000669651	0.00072315
	M18		0	0	0	0	5.51734e-05	1.05318e-05	2.4232e-05	1.98693e-05	9.8271e-06	3.89589e-05	0.000150773	0	0.000189502	7.12261e-05	0.000117391	0.000294625	0.00038208	0.000526317
PC(36:1)	M0		0.923209	0.963183	0.967218	0.996246	0.831436	0.983193	0.803921	0.782232	0.815144	0.621734	0.673779	0.67701	0.449395	0.515217	0.531515	0.380317	0.214564	0.272614
	M1		0	0	0	0	0	0	0.020405	0.0164576	0.00703375	0.0326277	0.030434	0.00989873	0.0096265	0	0.00447	0	0.017516	0
	M2		0	0	0	0	0	0.0102041	0.0772713	0.0805436	0.0740112	0.0405358	0.0263056	0.0330449	0.0244469	0.0219303	0.0185428	0	0.0137675	0.0258387
	M3		0	0	0	0.00110568	0.00069608	0	0.0221603	0.02306	0.0232807	0.0410576	0.0383813	0.0286739	0.0295913	0.031401	0.0337638	0.0161547	0.0424067	0.0195237
	M4		0	0	0	0.000971943	0.000368284	0.00094135	0.0367287	0.0420085	0.034812	0.0475285	0.0428243	0.0441385	0.0406466	0.039821	0.0434107	0.0856077	0.0450547	0.0533127
	M5		0.000468841	0.00116277	0	0	0.0843959	0	0.0113097	0.0167028	0.0142358	0.039569	0.0362916	0.042385	0.0402137	0.0499226	0.0475102	0.0852213	0.0615286	0.0805065
	M6		0.00188683	0.000822635	0.00185988	0	0.00212379	0	0.0147227	0.0150825	0.010315	0.0404859	0.034492	0.0383815	0.0593597	0.0518806	0.048079	0.0352502	0.0770974	0.101687
	M7		0	0.000943322	0.00386616	0	0.000826593	0.000987792	0.00364022	0.00967252	0.00735605	0.032755	0.0276143	0.032958	0.0498969	0.0388148	0.0464271	0.126886	0.0739893	0.0403244
	M8		0.000129364	0	6.27359e-05	0.00089533	0	0	0.00465984	0.00563223	0.00670537	0.030196	0.0290912	0.0271593	0.053247	0.0491962	0.0496387	0.0548715	0.0612487	0.0743866
	M9		0.00169224	0.00075136	0.000224962	0	0.00246015	0	0.00216846	0.00194076	0.00205772	0.0159089	0.0163627	0.0157945	0.0486668	0.039111	0.0421191	0.0800547	0.0883529	0.0847805
	M10		0.072533	0.0325028	0.0267678	0	0.0758708	0.00467367	0.00207591	0.00410633	0.00371774	0.0152605	0.0150639	0.0148301	0.0386242	0.0316638	0.0321275	0.0273755	0.0644828	0.025529
	M11		0	0	0	0	0	0	0.000540625	0.00165706	0.000504965	0.0130243	0.00852505	0.0117834	0.0325421	0.0299537	0.0193791	0.0526045	0.0560469	0.0635129
	M12		0	0	0	0.000590664	0	0	4.67853e-05	0.000364684	0.000413007	0.00990467	0.00601657	0.0124743	0.0314379	0.0314502	0.0220251	0	0.0384895	0.0348434
	M13		0	0	0	0.000190192	0	0	0.000349191	0.000371954	0	0.00591248	0.0064018	0.00411259	0.0268223	0.0180977	0.0243075	0.0240925	0.04258	0.0414236
	M14		8.04579e-05	0.000497696	0	0	0	0	0	0	0	0.00584196	0.00431462	0.00215108	0.0174367	0.0142608	0.00861075	0.0174732	0.0391769	0.0340706
	M15		0	0	0	0	0	0	0	0	0	0.00228786	0.00263583	0.00245529	0.0159069	0.0144635	0.00948759	0.0111374	0.028023	0.0213138
	M16		0	0	0	0	0.000858739	0	0	0	0.000197584	0.00348753	0.00146581	0.00261244	0.0145502	0.00954624	0.00957451	0.00295397	0.0224446	0.00289686
	M17		0	0.000136443	0	0	0	0	0	0	0	0.00112056	0	0.000136026	0.0116543	0.00725006	0.00901119	0	0.0132303	0.0211277
	M18		0	0	0	0	0.000963706	0	0	0.000167313	0.00021545	0.000761777	0	0	0.00593461	0.00601941	0	0	0	0.00230726
PC(36:2)	M0		1.38611	1.40463	1.41151	1.35763	1.32101	1.36648	0.984078	0.958023	1.01165	0.717108	0.75576	0.75062	0.536613	0.56038	0.532338	0.327819	0.25782	0.325762
	M1		0	0	0	0.00751512	0.0088045	0	0.0568356	0.0480825	0.0435226	0.0337052	0.0318817	0.02849	0.027867	0.0252927	0.0211281	0.00563567	0.00918221	0.0286822
	M2		0	0	0	0.0357399	0.0244823	0.039519	0.136357	0.124616	0.129681	0.0830582	0.0740534	0.0714669	0.0515645	0.0518205	0.054321	0.0374621	0.0285324	0.0273745
	M3		0	0	0	0	0.000774957	0	0.0478795	0.047969	0.0413597	0.0569152	0.0589793	0.0560053	0.0502819	0.0516817	0.0572863	0.051699	0.0381364	0.0374851
	M4		0	0	0	0.00528711	0.00199828	0.00505498	0.0691267	0.0714842	0.0696828	0.0718217	0.0745826	0.0725592	0.0649269	0.0701209	0.0727536	0.069793	0.0513262	0.0501524
	M5		0	0	0.000642422	2.30041e-05	0.000815981	1.38656e-05	0.0318769	0.0340057	0.0283303	0.0557612	0.05849	0.0554675	0.0633952	0.0631297	0.063325	0.0669969	0.0622828	0.0740538
	M6		0.00417389	0.000565047	0.00125319	0.000194209	0.00723112	0.00057565	0.0320119	0.0399245	0.0339342	0.0653177	0.0630289	0.0639198	0.0731377	0.0765993	0.078452	0.0843195	0.0743149	0.0778619
	M7		0	0.000524846	0	5.64909e-05	0	0.000251987	0.0188305	0.0243574	0.0191419	0.0491121	0.0490065	0.0538338	0.0631707	0.0640758	0.0729768	0.0937338	0.0800595	0.074184
	M8		0	0	0.000397085	0	0	3.87801e-05	0.0144798	0.0228726	0.0129692	0.0531589	0.0511341	0.0485317	0.0712511	0.0708258	0.0666728	0.104676	0.090225	0.0856311
	M9		0	0.000157096	0.000504307	0.00030987	0.000154915	0.000349014	0.00970372	0.0141814	0.00934483	0.0443805	0.0379766	0.0424773	0.0591089	0.0582636	0.0618004	0.0845926	0.0941804	0.0841674
	M10		0.0245768	0.00859589	0.00118513	0	0.0436206	0.00147613	0.0072567	0.0113377	0.00804719	0.0390686	0.0334958	0.0361795	0.0554427	0.057535	0.0651111	0.0731284	0.0852745	0.0835031
	M11		0.00236595	0.000737689	9.16364e-05	5.68196e-05	0.00428427	0.000428702	0.00441254	0.00745146	0.00405006	0.0328695	0.0286582	0.0308714	0.0539153	0.0456953	0.0453317	0.0781387	0.0846317	0.0734624
	M12		0.00117542	0.00173829	0.00325714	0.0119978	0	0.00454199	0.00316536	0.00557223	0.00420412	0.0275386	0.0245564	0.0250819	0.0446885	0.0447648	0.0489081	0.076779	0.0861134	0.0702324
	M13		0	0.000380226	0	0.000966446	1.41895e-05	0.000720428	0.00179562	0.00443158	0.00134425	0.0218718	0.0216878	0.022185	0.0419286	0.0389627	0.0402707	0.0612282	0.0703085	0.0681189
	M14		0.00159493	0.000866875	0	0.000171265	0.0046927	0.000264185	0.00150045	0.00235862	0.00103095	0.0204064	0.0151104	0.0170155	0.0383597	0.0341778	0.0311208	0.0591665	0.0787597	0.0607981
	M15		0	0	0	0	0.000626675	0	0.000337179	0.00138546	0.000954832	0.014303	0.0136222	0.0132966	0.028641	0.0264133	0.0318947	0.0483886	0.0573642	0.0505382
	M16		0	0	0	5.49666e-05	0	0	0.000223972	0.000803026	0.000166933	0.011145	0.00818538	0.0106492	0.0269941	0.0215412	0.0192091	0.0305307	0.0500862	0.0458636
	M17		0	0	0	0	4.76674e-07	6.80188e-05	4.30783e-05	0.000390233	0.00047695	0.00753207	0.00724805	0.00840287	0.0215363	0.0173545	0.0199619	0.030698	0.0433096	0.0319973
	M18		0	0	0	0	7.70663e-05	0	6.54117e-05	0.000165742	0	0.00630291	0.00530537	0.00514842	0.0158295	0.0132386	0.0123793	0.015129	0.0286576	0.022698
	M19		0	5.07413e-07	0	0	0	0	0	3.09508e-05	0	0.00372471	0.00303034	0.00393599	0.0118602	0.0107993	0.00889692	0.00969055	0.0169244	0.019469
	M20		0	0.000101331	0	0	6.26808e-05	0	0	0	0	0.00247206	0.00201903	0.00243603	0.00725805	0.00665969	0.00634484	0.00815268	0.0147511	0.0107447
	M21		0	0	2.79846e-07	0	0	0	0	0	0	0.00107571	0.00100212	0.000373853	0.00550364	0.00454226	0.00398359	0	0.00766819	0.0098529
	M22		0	0.00010139	3.03123e-06	0	0	8.11086e-07	0	3.35735e-05	0	0.00103626	0.00100895	0.000181736	0.00340303	0.00288974	0.00347619	0	0.00519697	0.0041364
	M23		0	0.00130283	0.000870108	0	0.00102707	0.000216301	0	0.00048517	0	0.000237371	7.48198e-05	0.000792415	0.00206873	0.00146821	0.00119111	0.00172946	0.00212588	0.00258363
	M24		0	0.00020784	0	0	0.000321504	0	0	0	0	0	0.000101756	0	0.000991967	0.000796121	0.000493152	0.000513317	0.00186919	0
	M25		0	9.02988e-05	0.000282236	0	6.63483e-07	0	2.0018e-05	3.79506e-05	0.000107002	7.69568e-05	0	7.84276e-05	0.000261708	0.000971164	0.000373275	0	0.00089878	0.000647077
PC(36:3)	M0		4.24488	4.25848	4.25551	4.10793	4.16436	4.13004	3.24449	2.99943	3.21468	2.4178	2.45274	2.40033	1.4667	1.39683	1.39505	0.973733	0.889976	0.994634
	M1		0	0	0	0.0563661	0	0.0445116	0.137273	0.171735	0.121666	0.130384	0.159085	0.129029	0.113888	0.103193	0.0957812	0.0880003	0.07808	0.0837053
	M2		0	0	0	0.0424101	0.0471568	0.0429906	0.340551	0.341966	0.358468	0.246876	0.229291	0.225998	0.169347	0.155428	0.177994	0.13678	0.0925028	0.122385
	M3		0	0	0	0	0.00198943	0	0.124587	0.146246	0.128372	0.18232	0.185215	0.201845	0.167284	0.170902	0.167424	0.156212	0.134535	0.139891
	M4		0	0	0	0.00558742	0.00105743	0.00729027	0.166023	0.201341	0.177879	0.212902	0.196775	0.201874	0.187632	0.199483	0.21939	0.181551	0.145631	0.150425
	M5		0	0	0	0	0.000756359	0.000543862	0.0685771	0.097048	0.0650355	0.148333	0.150934	0.155191	0.187084	0.179224	0.186921	0.20655	0.195848	0.182202
	M6		0.00213157	0.000911015	0.000343011	0.00109642	0.0149968	0.0010145	0.0735206	0.110672	0.0815781	0.161289	0.164164	0.170767	0.214903	0.232172	0.244366	0.263684	0.22295	0.207898
	M7		0.00198123	0.0013222	0.001431	0.00719855	0.00281563	0.00752494	0.0379724	0.0561308	0.0374558	0.129804	0.128942	0.142178	0.200834	0.210521	0.209754	0.263985	0.242843	0.239081
	M8		0	3.48849e-05	0.00029627	0.000483059	0.00432195	0	0.0304282	0.0507963	0.0346061	0.130352	0.126133	0.133214	0.212261	0.225264	0.226891	0.268451	0.250913	0.230763
	M9		0	0.000225048	0.00203763	0	0	0	0.0164603	0.0300503	0.017888	0.103275	0.0909597	0.100574	0.179509	0.188811	0.195519	0.266657	0.267888	0.249648
	M10		0.0035942	0.00157972	0	0.000241361	0.00287604	0.00071626	0.0129872	0.0257759	0.0156462	0.0961145	0.090701	0.0928157	0.188066	0.19617	0.194597	0.24059	0.244686	0.244734
	M11		0.000976908	0.000938572	0.00202897	6.88806e-05	0.0023306	0.000827139	0.0068358	0.0140018	0.00716472	0.0730774	0.0696415	0.0758544	0.166814	0.176831	0.169305	0.23398	0.252934	0.230147
	M12		0.0176557	0.0124521	0.0117588	0.038217	0.00198494	0.027748	0.00458776	0.00994793	0.00546591	0.0613236	0.0543977	0.0626693	0.154107	0.156419	0.155042	0.182489	0.230172	0.215767
	M13		0.00175255	0.00238461	0.00283205	0.00511587	0	0.00368651	0.00275498	0.00563598	0.00347257	0.0504629	0.0501061	0.0530496	0.137772	0.15306	0.146744	0.201971	0.213417	0.187828
	M14		0.00427306	0.000100739	0	0.000364619	0.0209147	0	0.00134645	0.00397904	0.0023627	0.0411809	0.0386087	0.03789	0.126819	0.125457	0.116567	0.155099	0.192938	0.166475
	M15		0	4.14708e-05	0.000508779	0	0	0	0.00130254	0.00227211	0.000499892	0.0294638	0.029868	0.0297163	0.102541	0.104486	0.100799	0.11501	0.165774	0.150292
	M16		0	0	0	0	0	0	0.000120133	0.00140696	0.000915354	0.0229252	0.0214934	0.0213824	0.0857955	0.090978	0.0812368	0.10984	0.125885	0.133961
	M17		0	0	0	2.62262e-05	0.00035927	0	2.42971e-05	0.000802085	0	0.0145299	0.0137997	0.0165721	0.0675417	0.0663135	0.0607811	0.0797231	0.114898	0.10395
	M18		0.00275933	0.000664552	0.000626979	0.0147398	0.00182848	0.0131036	0.00978547	0.00994095	0.00635721	0.0120449	0.0118013	0.0123509	0.0527723	0.0518441	0.0485246	0.0589263	0.0742098	0.0789254
	M19		0	0	5.62146e-05	0	0.0101257	0	0.000371021	0.000605129	0.00048848	0.00578558	0.00688069	0.00779246	0.0361859	0.0339541	0.0327608	0.0370869	0.0556893	0.0586548
	M20		0	2.09681e-05	0	0	0	0	0	0	0	0.00552228	0.00431886	0.00484217	0.0257921	0.0247632	0.0249877	0.0251547	0.0370494	0.0423516
	M21		0	0	0	0	0	0	0	0	0	0.00232699	0.00233534	0.00183137	0.0151543	0.0161166	0.0121628	0.0172562	0.0197886	0.0303294
	M22		0	0	0	0	0.000115867	0	0	0	0	0.00110073	0.00125294	0.00130227	0.00925823	0.00885316	0.00804231	0.00942823	0.0170965	0.0170119
	M23		0	7.39562e-08	0	0	0	0	0	0	0	0.000810355	0	0.000529636	0.00564593	0.00620803	0.00529905	0.00649202	0.00832037	0.0106084
	M24		0	1.7048e-06	0	0	0.000254851	0	0	0	0	0	8.88728e-05	0.000291491	0.00391382	0.00394834	0.00263445	0.000850957	0.00472957	0.0061692
	M25		0	0.000840147	0.00250865	0	0.00171454	0	0	0.000146373	0	0	0.000120559	0	0.00158254	0.00205578	0.000887	0	0.000336947	0.00187592
	M26		0	0	6.20389e-05	0.000158225	3.99494e-05	0	0	7.17294e-05	0	0	0.000349722	0.000110135	0.000791661	0.000717012	0.000536475	0.000498684	0.000909681	0.000285329
PC(36:4)	M0		7.46193	7.41963	7.43959	6.77093	6.83625	6.80603	4.5928	3.93249	4.50149	2.82797	2.63669	2.42586	2.11161	1.87067	1.87443	0.97258	0.864438	1.12763
	M1		0	0	0	0.16709	0	0.134112	0.411031	0.434298	0.423089	0.215442	0.229016	0.278675	0.135983	0.126136	0.158612	0.129327	0.110982	0.142868
	M2		0	0	0	0.0883576	0.0951314	0.0869412	1.0107	1.04799	0.979778	0.532343	0.525735	0.544957	0.266806	0.253164	0.28772	0.203007	0.143199	0.177058
	M3		0	0	0	0	0.00557702	0.00391562	0.284739	0.370997	0.311488	0.417234	0.439477	0.449675	0.295384	0.297901	0.299475	0.283701	0.230748	0.248443
	M4		0	0	0	0.00510693	0.00954549	0.00508949	0.416401	0.515508	0.440501	0.563356	0.584081	0.593251	0.379481	0.381008	0.391858	0.348877	0.274666	0.276075
	M5		0	0	0	0.00371291	0.00299016	0.000369295	0.145877	0.248291	0.167856	0.450625	0.461158	0.467525	0.390349	0.39723	0.41329	0.416063	0.356205	0.348179
	M6		0.000143571	0	0.000277772	0	0.00383831	0.00179638	0.154515	0.23922	0.168751	0.479926	0.523608	0.521016	0.445069	0.474361	0.492821	0.469903	0.414448	0.408837
	M7		0.000117179	5.55548e-05	0.000140119	0.000466553	0.00152691	0	0.0670622	0.112221	0.0710041	0.368916	0.39795	0.440014	0.422783	0.437631	0.427456	0.490991	0.473401	0.448484
	M8		0	9.70007e-05	0	0.000104618	0.00595698	0.000484229	0.0550928	0.101237	0.0702761	0.35624	0.37251	0.369896	0.454562	0.48522	0.493435	0.504861	0.465653	0.445164
	M9		7.0604e-06	0.00035609	0.000721092	0	0.000862253	0	0.0257054	0.0493741	0.027005	0.262733	0.28879	0.319434	0.408118	0.426433	0.427129	0.485811	0.481328	0.459478
	M10		0.00350873	0.00304866	0	0.0142705	0.0268912	0.0101057	0.0184245	0.0397235	0.021797	0.230344	0.253997	0.263608	0.373086	0.4137	0.386221	0.49793	0.475255	0.440348
	M11		0	9.63926e-05	0.000595236	0.00112767	0.00197387	0	0.00753308	0.0174255	0.011735	0.181886	0.202777	0.210853	0.343701	0.346477	0.35508	0.474063	0.519795	0.456978
	M12		0.0338305	0.0278289	0.0268079	0.0926106	0.185049	0.0634286	0.00700504	0.0145884	0.0107268	0.144408	0.163606	0.169082	0.301863	0.331302	0.314738	0.457767	0.490382	0.408355
	M13		0.00268313	0.00257282	0.00635605	0.00668879	0.0185525	0.00613519	0.00441876	0.00811407	0.00452642	0.114883	0.130893	0.12454	0.268513	0.288659	0.273963	0.402243	0.450703	0.410966
	M14		0.0021257	0.000243718	0	0.00119272	0.0114441	0.00128033	0.00702598	0.00484684	0.00162235	0.0818673	0.0952199	0.113583	0.229695	0.246492	0.244757	0.360435	0.420324	0.373995
	M15		0	0	0	0	0	0	0.00162751	0.0025264	0.00197875	0.0620166	0.0719849	0.0731566	0.199512	0.215625	0.202184	0.299238	0.34839	0.330292
	M16		0	5.13361e-05	0	0	0	0	0.000653805	0.00193092	0.000773032	0.0472748	0.0542358	0.0595633	0.151579	0.164754	0.160003	0.22812	0.309375	0.286726
	M17		0	0.000140296	0.000138675	0	0	0	0	0.00109361	0	0.030863	0.0387772	0.0410164	0.126287	0.129208	0.118896	0.182662	0.238937	0.230941
	M18		0	8.52592e-05	0.00019085	9.26351e-05	0.000197084	0.000240032	3.03344e-06	0.00024838	0.000141036	0.0210353	0.0233832	0.0276501	0.0908794	0.0999451	0.088723	0.13017	0.169292	0.175041
	M19		0	0	0	0.000530747	0	2.52263e-05	0.000761283	0.000396941	0	0.0141642	0.0167463	0.0177309	0.0626458	0.0688023	0.060651	0.0925416	0.127707	0.135082
	M20		0	0	0	9.91284e-05	0.00271588	4.56758e-05	0	0	0	0.00822028	0.0104771	0.00972335	0.0445299	0.0471517	0.0419648	0.0603876	0.0820908	0.0863308
	M21		0	0	0.000255363	0.000111152	0.000408729	0	0	0	0	0.0064889	0.00723319	0.00639449	0.0296911	0.0283022	0.0254462	0.032992	0.0548714	0.0598069
	M22		0.0121627	0.0945332	0.069831	0.330025	0.287116	0.352254	0.205217	0.272947	0.233134	0.00323416	0.00360701	0.0038787	0.0156249	0.0190306	0.0142388	0.0236729	0.0304814	0.0434836
	M23		0.0534949	0.0186428	0.0215812	0.0757948	0.0655197	0.0855415	0.0943701	0.0802504	0.0678997	0.109407	0.00217541	0.00200022	0.0112504	0.0117339	0.00920421	0.0128601	0.020652	0.0233723
	M24		0	0.00261511	0.00289374	0.0116915	0.00842705	0.0122033	0.0590312	0.0742759	0.0544278	0.0391226	0.0358766	0.0369143	0.00551255	0.00423072	0.00447786	0.00521144	0.00924885	0.0125079
	M25		0	0	0	0	0	0	0	0	0	0	0	0	0.00303371	0.00301239	0.0021182	0.00331225	0.00570364	0.00748647
	M26		0	0	0	0	0	0	0	0	0	0	0	0	0.00207962	0.00155151	0.000988071	0.000688727	0.00152314	0.00391031
	M27		0	0	0.00062414	0	3.04394e-05	0	0	0	0	0	0	0	0.000371146	0.000265132	0.000116205	0.00058453	0.00020058	0.00216002
PC(36:5)	M0		8.57321	8.57266	8.57725	8.51917	8.37145	8.48452	6.11604	5.54584	5.98834	3.10977	2.92032	2.94072	2.20394	2.01054	2.06751	1.08417	0.935007	1.09333
	M1		0	0	0	0	0.0376291	0	0.361833	0.381947	0.357221	0.360391	0.353748	0.325744	0.19569	0.187562	0.177709	0.12844	0.11486	0.133495
	M2		0	0	0	0.0353439	0	0.0691299	1.13662	1.23016	1.13716	0.698866	0.698264	0.719476	0.404384	0.393076	0.414326	0.258104	0.194837	0.210741
	M3		0	0	0	0	0	0	0.23008	0.321445	0.256195	0.591184	0.553498	0.556788	0.412196	0.415316	0.418884	0.330102	0.269639	0.277843
	M4		0	0	0	0	0.00665895	0	0.38109	0.469792	0.418765	0.714513	0.727188	0.71382	0.543114	0.555392	0.574967	0.443445	0.344361	0.366989
	M5		0	0	0	0	0.00464168	0	0.114888	0.180263	0.130754	0.552025	0.57882	0.568827	0.523173	0.543093	0.536553	0.508814	0.437608	0.416034
	M6		0	0	0	0	0.00339602	0.000473913	0.116102	0.179876	0.129214	0.536913	0.563193	0.609985	0.641951	0.646129	0.647508	0.569973	0.51983	0.535277
	M7		0	0	0	0.000765282	0.00247651	0.00063428	0.0386797	0.0750282	0.0542437	0.449906	0.452309	0.460928	0.561015	0.550641	0.551739	0.580448	0.541827	0.554156
	M8		0.000582928	0.000305735	0	0.00573015	0.00960249	0.00539768	0.0358884	0.0589076	0.0408053	0.390059	0.412345	0.417575	0.543639	0.574055	0.558394	0.569604	0.585087	0.550677
	M9		0.000351711	6.87481e-05	0.000100079	0.00127619	0.00327805	0.000606029	0.0135955	0.031422	0.0188167	0.265114	0.29086	0.29779	0.459843	0.485493	0.488288	0.574878	0.553976	0.548113
	M10		0.0032784	0.00660925	0.00672247	0.0100428	0.0256635	0.0119767	0.0133445	0.024822	0.0169032	0.249042	0.262154	0.268522	0.414865	0.434168	0.430675	0.520386	0.559664	0.519489
	M11		0	0	0	0	0	0	0.00336416	0.00825337	0.00481716	0.174715	0.194348	0.192243	0.342636	0.371219	0.353756	0.497869	0.540818	0.486955
	M12		0	0	0	0	0	0	0	0.00193926	0	0.110382	0.120899	0.111269	0.26766	0.251679	0.266067	0.467534	0.476267	0.453522
	M13		0	0	0	0	0	0	0	0.0016189	0.00321395	0.0909914	0.102329	0.105515	0.233908	0.27053	0.255642	0.432111	0.474948	0.440714
	M14		0	0	0	0	0	0	0	0	0	0.075214	0.0889353	0.0933149	0.208808	0.222089	0.216862	0.384283	0.453334	0.412728
	M15		3.20067e-05	2.58284e-05	1.30496e-05	0.000118513	0.000412433	5.97741e-05	5.13048e-05	0	0	0.0559733	0.0605025	0.0553645	0.172979	0.188241	0.168133	0.323121	0.395059	0.366649
	M16		0.00326589	0.00248774	0.00154994	0.0141508	0.0399263	0.00886632	0.0100718	0.011187	0.00965108	0.0333649	0.0405533	0.0439838	0.128736	0.148532	0.131293	0.266691	0.326348	0.317002
	M17		0	0	0	0	0	0	0	0	0	0.0268919	0.0292626	0.029625	0.0966218	0.0972691	0.103548	0.200924	0.265559	0.255626
	M18		0.000162414	9.60443e-05	0	0.000444014	0.00076653	0.000944004	0.00243183	0.00383151	0.00298615	0.0174111	0.0181308	0.0199122	0.0725234	0.0797433	0.0730813	0.157671	0.181847	0.196287
	M19		0	0	6.98598e-05	4.57211e-05	0.000583888	0	0.000424145	0.000878485	0	0.00882301	0.0124169	0.0128272	0.0524899	0.0560788	0.0545915	0.10625	0.143432	0.158107
	M20		0.000218053	0.00020145	0.000207957	0.000161428	0.00582007	0.000493076	8.52605e-05	0.000687385	0.000485272	0.00609576	0.00806869	0.00786166	0.0328672	0.0349193	0.0331852	0.0632375	0.0962561	0.114095
	M21		0	0	0	0	0.000298314	0	8.16835e-05	0.000124521	1.57521e-05	0.00405971	0.00342572	0.00434405	0.0242815	0.0236647	0.0238842	0.0441735	0.0640289	0.0732373
	M22		0.000425446	0.000490405	0.000377484	0	0.000123894	0.000220969	0.000500862	0.000570894	0.000459867	0.00230249	0.00326357	0.000981365	0.0125516	0.013541	0.0102005	0.0237334	0.0367063	0.0473552
	M23		0	0	0	0	0.000485462	0.000450702	2.86957e-05	4.5515e-05	0	0.00727905	0.00338781	0.00694596	0.00819996	0.00880941	0.00755657	0.0173923	0.0220635	0.0275613
	M24		8.76803e-05	0.000361478	0	6.30044e-05	0.00260546	0.000316603	9.34519e-05	7.35283e-05	0.000834947	0.00384149	0.00394678	0.00354421	0.00416484	0.00352178	0.00452269	0.00748669	0.0136701	0.0166733
	M25		9.6544e-05	0.000278316	0	0	0	0	0	0	0	0.00212309	0.00226462	0.00213341	0.00263436	0.00183914	0.00220115	0.00343536	0.00497675	0.0108694
	M26		0.00828569	0.00641073	0.0028622	0.00244741	0.0741843	0.0059079	0.000451731	0.0297046	0.00244576	0.00274255	0.0562612	9.50906e-05	0.00104014	0.000795281	0.00765564	0.00169123	0.00176699	0.00463075
	M27		0	0	0.000842549	0.000243974	0	0	0.0142448	0.0315752	0.0166673	0.0500076	0.0293017	0.0198639	0.0240903	0.0220644	0.0112665	0.0240386	0.036223	0.00184465
PC(36:6)	M0		5.00412	4.98515	5.00466	5.02254	4.98722	5.02401	4.36805	4.17096	4.28806	2.57979	2.50389	2.50198	1.68697	1.59136	1.66139	0.775109	0.702678	0.771672
	M1		0	0	0	0	0	0	0.0889664	0.0592395	0.0690783	0.207829	0.239961	0.250339	0.15206	0.128641	0.129273	0.102018	0.0802651	0.0895403
	M2		0	0	0	0	0	0	0.369039	0.472415	0.410707	0.495331	0.454411	0.43974	0.316601	0.296222	0.307068	0.152017	0.131907	0.124391
	M3		0	0	0	0	0	0	0.0582038	0.0790859	0.0713533	0.279058	0.275786	0.296328	0.281622	0.268076	0.272669	0.188495	0.16256	0.171037
	M4		0	0	0	0	0	0	0.081401	0.142771	0.106629	0.361117	0.364373	0.327439	0.330627	0.34261	0.336996	0.236517	0.206541	0.189009
	M5		0	0	0.000620844	0	0.00091144	0	0.0232845	0.0293767	0.0257762	0.225252	0.233381	0.243753	0.285296	0.271831	0.27955	0.275951	0.244641	0.24419
	M6		0.000674434	0.0016946	0.000436659	0.00049943	0.00213309	3.60869e-06	0.0244539	0.0393614	0.0319596	0.239312	0.249631	0.239962	0.338211	0.344228	0.343902	0.328374	0.290237	0.287854
	M7		0	0	0	0	0.000782887	1.83886e-05	0.00856719	0.0108248	0.0125501	0.15517	0.174835	0.174538	0.267962	0.283807	0.275487	0.33015	0.313113	0.307821
	M8		0.00480082	0.00803106	0.00528375	4.61694e-05	0.00206765	0.000407998	0.00538322	0.0134379	0.00763567	0.135732	0.135907	0.150696	0.268084	0.283396	0.275165	0.33366	0.334206	0.316037
	M9		4.47371e-05	0.000502054	0.000296564	0	0	0	0.00276122	0.00549542	0.00542569	0.103004	0.106479	0.110676	0.218795	0.226242	0.217647	0.317434	0.316958	0.31142
	M10		0	0.00150195	0.0103746	0	0.000711601	0	0.00204631	0.00316005	0.00182181	0.0718743	0.0894873	0.0878966	0.188593	0.204237	0.191382	0.291543	0.306802	0.295705
	M11		0	0.000182998	0.000364739	4.01584e-05	0	0	0	0.00163988	0.000913152	0.0534216	0.0551478	0.0545007	0.152061	0.173431	0.165466	0.27637	0.287481	0.274164
	M12		0.00456015	0.00681487	0.00288838	0.00559962	0.0259936	0.00364526	0.0029646	0.00673684	0.00194593	0.040992	0.0464174	0.047443	0.12943	0.143116	0.13168	0.252608	0.280584	0.258484
	M13		0.000356921	0.00075617	0	0.000378536	0.000677463	6.88828e-05	0	0.000151159	0.000575735	0.0293248	0.0335694	0.0326743	0.105367	0.11747	0.111712	0.229793	0.255025	0.239578
	M14		0.0104615	0.0144281	0.00664737	0.00462843	0.00707061	0.00434039	0.00117642	0.00105355	0.00183744	0.0197727	0.0269478	0.0272204	0.0787738	0.0960309	0.0911828	0.210311	0.236132	0.220584
	M15		0.00144596	0.00148907	0	0	0	0	0	0.000105184	0.000222336	0.0153561	0.0155673	0.0171096	0.0706628	0.0764789	0.0724334	0.180449	0.203532	0.194267
	M16		0	0	9.3925e-06	0	0	0	0.000256523	0.000244565	0	0.011426	0.0130159	0.0131904	0.0514465	0.0598474	0.0537313	0.153657	0.183377	0.179566
	M17		0	0	0.00113601	0	1.7756e-05	2.14524e-05	0	7.19562e-05	2.89745e-05	0.0065715	0.00833341	0.00891426	0.0381484	0.0422026	0.0395207	0.119202	0.151301	0.149552
	M18		0	0	4.77078e-05	0	0.000231708	0	0	0	4.18656e-05	0.00361542	0.00503258	0.00644344	0.0288674	0.0351368	0.0310012	0.100213	0.11625	0.121207
	M19		0.000185226	0	0	8.45177e-05	0.000449978	0	5.37588e-06	1.5786e-05	0	0.00301411	0.00330684	0.00276025	0.0183745	0.0193352	0.0207671	0.0656448	0.0836931	0.0972468
	M20		0.0014238	0.001147	0.000200824	0.00122878	0.00238826	0.00118622	0.000539069	0.000433483	0.000702308	0.00117576	0.00222161	0.00241248	0.0131178	0.013703	0.0124781	0.0472799	0.0576068	0.0715009
	M21		4.76442e-07	1.16852e-05	0.000127945	0	0.000392653	5.17944e-05	3.51284e-05	0	0	0.000754478	0.000752494	0.00158257	0.00737326	0.00882381	0.00745816	0.0301278	0.0410709	0.0464901
	M22		0.00290654	0.00436969	0.00250252	0.00146185	0.00128657	0.00201633	0.000938537	0.000689769	0.000800118	0.000485887	0.000849105	0.00107478	0.0052634	0.00551634	0.00538043	0.018985	0.0238557	0.0314529
	M23		0.000705169	0.00087209	0.000158287	0.000447828	8.4216e-05	6.06905e-05	0.000211827	0.000219884	0.0002397	0.000315386	0	0	0.00232775	0.00269647	0.0023202	0.0119031	0.014723	0.0222667
	M24		0.00575643	0.00944314	0.00314229	0.00129197	0.00177789	0.00320072	0.00100513	0.00184498	0.00103673	2.5082e-05	0.000186801	9.23001e-05	0.00205993	0.0020867	0.000993945	0.00605575	0.00807256	0.012415
	M25		0.00127084	0.00218875	0.00110661	0.000797983	0.000301013	0.000204442	0.000289448	0.000407453	0.000240579	8.60493e-05	0.000185119	7.67054e-05	0.000448522	0.000571121	0.000543802	0.00442642	0.00418498	0.00665286
	M26		0	0.000175218	0	0.000386471	0.00196177	0.000171531	0.000190738	0.00026078	0.000281735	0.000179593	7.87975e-05	0.000100269	0.000380533	0.000438943	0.000424461	0.00126261	0.00209898	0.004112
	M27		0.00128797	0.00124105	0	0.000572043	0.00354405	0.000588511	0.000232835	0	0.000139017	1.25914e-05	0.000247732	0.00105381	0.00107899	0.00246871	0.00237445	0.000443672	0.0011028	0.00178382
PC(38:2)	M0		0.0198397	0.019116	0.0182556	0.0190162	0.0183284	0.0187731	0.0120158	0.0111935	0.0121792	0.00663772	0.00750312	0.00714761	0.00523511	0.0057233	0.00636422	0.00197007	0.00174694	0.00224697
	M1		0	0	0	0	0	0	0.000763527	0.000556139	0.000569853	0.000420456	0.000308047	0.000417779	0.000457874	9.06331e-05	0	0	5.44143e-06	0
	M2		0	0	0	0.000710764	0.00051376	0.000689595	0.00245817	0.00209339	0.0022106	0.000906925	0.000908682	0.000657293	0.000250849	0.000548975	0.000606879	0.00019644	0.000264675	0.000171069
	M3		0	0	0	8.05478e-05	0	0.000132096	0.000820689	0.000837218	0.00103478	0.00075798	0.00077847	0.000730005	0.000627768	0.000434675	0.000397858	0.000479454	0	0.000248241
	M4		0	0	0	0	0	1.72694e-05	0.00134926	0.00142255	0.0010968	0.0010631	0.000968811	0.000927692	0.000541643	0.000554504	0.000675147	0.000208697	0.000520553	0.000179542
	M5		0	0	0	2.59598e-05	0	1.24343e-05	0.00064216	0.000684017	0.000699461	0.000953648	0.000922561	0.000946092	0.000716176	0.00068365	0.000592534	0.000449248	0.000758756	0.000646079
	M6		1.76902e-06	8.43728e-06	0.000280714	0	0	0	0.000637546	0.000801807	0.000659794	0.00116523	0.00100991	0.00108782	0.000799299	0.000901662	0.000887811	0.000419493	0.0007419	0.000761056
	M7		0	1.52602e-06	0	8.40915e-06	3.32412e-05	0	0.000398036	0.00053068	0.000375723	0.00109096	0.00105849	0.000930914	0.000895158	0.00107333	0.00113462	0.00139764	0.000951142	0.00105213
	M8		1.01012e-07	1.36014e-05	0	0	2.18638e-05	0	0.000290263	0.000463471	0.00029587	0.00108872	0.000919113	0.00105142	0.00101798	0.000866162	0.000656787	0.00143422	0.00108907	0.00113807
	M9		9.38865e-06	0.000137185	0.000275887	0	0	4.00512e-06	0.000192413	0.00031144	0.000233094	0.000975769	0.000984396	0.00105182	0.000841874	0.00114927	0.00122329	0.00189033	0.00143332	0.0013889
	M10		0	0	0.000171605	0	0	0	0.000150878	0.000240504	0.00017678	0.000951304	0.00082848	0.000810596	0.00114689	0.000933166	0.000862203	0.00176716	0.00148659	0.00129715
	M11		0	0.000489236	0	0	4.13967e-05	0.000194255	7.16983e-05	0.000164137	0.000123751	0.000817409	0.000807632	0.000818672	0.000993988	0.00103875	0.00104966	0.00186635	0.00154543	0.00160293
	M12		0.000113975	0.000107178	5.58874e-05	0.000109015	0.000322486	5.0961e-05	0.000139353	0.000184444	0.000194473	0.000812538	0.000779875	0.000960702	0.0012219	0.000935545	0.000888286	0.00191092	0.00172923	0.00134585
	M13		1.10804e-06	0	0	1.07609e-05	1.96508e-05	0	3.5754e-05	0.000100905	4.91665e-05	0.000615738	0.000608813	0.000579476	0.0010911	0.00106995	0.00117018	0.00131748	0.00144924	0.00155637
	M14		0	1.56021e-06	0	0	5.76399e-05	0	0	2.84937e-05	1.71768e-05	0.000481729	0.000486029	0.000529957	0.000784402	0.000940874	0.000724465	0.00141284	0.00143773	0.00153231
	M15		0	5.66465e-06	0.000888144	0	1.54883e-05	0	6.96471e-06	2.22012e-05	1.51764e-06	0.000376845	0.00042268	0.000457572	0.00094147	0.000816463	0.000957441	0.000600024	0.00133367	0.00135259
	M16		3.67872e-06	0	0	3.83645e-05	0	0	1.93802e-05	1.3452e-05	2.73985e-05	0.000305972	0.000275868	0.000260705	0.00075846	0.00061509	0.000548827	0.00151617	0.00096335	0.00102902
	M17		2.37047e-05	0	0	0	9.92928e-06	4.87363e-06	7.4003e-06	7.20647e-06	0	0.000180383	0	0.000208115	0.000560659	0.000576058	0.000457795	0.000300173	0.00081537	0.000645257
	M18		0	8.02384e-06	4.66767e-05	0	2.94333e-05	0	0	0	0	0.000184456	0.000236668	0.000128837	0.000540716	0.000425827	0.00043587	0.000590862	0.000732178	0.000577729
	M19		4.66064e-06	0.00011163	0	0	0.000444831	0.000121371	7.29826e-07	0.000316509	5.43468e-05	9.14395e-05	9.89832e-05	0.000198917	0.000203577	0.000149168	0.000119359	0	0.000450304	0.000703145
	M20		1.89997e-06	0	0	0	0.000161887	0	0	2.43792e-05	0	5.95656e-05	6.93149e-05	6.11616e-05	0.000200273	0.000269653	0.000110329	0.000260916	0.00030198	0.000306389
	M21		0	0	0	0	0	0	0	3.60239e-06	1.92086e-07	5.02347e-05	2.4055e-05	3.06256e-05	0.000107967	0.000115435	0.00013644	1.15274e-05	0.000139899	0.000126336
	M22		0	0	2.54364e-05	0	0	0	0	0	0	1.1872e-05	0	6.21197e-06	6.4868e-05	8.78539e-05	0	0	0.000103229	9.2851e-05
PC(38:3)	M0		0.70766	0.703262	0.68181	0.7009	0.68156	0.702665	0.466698	0.423239	0.468139	0.228445	0.231143	0.223914	0.143287	0.134552	0.139231	0.0736184	0.0670444	0.0707409
	M1		0	0	0	0	0.00259787	0	0.0316111	0.0327418	0.027402	0.0213668	0.0215154	0.022274	0.00928258	0.00683809	0.00655109	0.00826654	0.00616859	0.00634174
	M2		0	0	0	0.0078675	0.00734629	0.00417713	0.0860408	0.0874209	0.0858044	0.0438336	0.040999	0.0421639	0.0216465	0.0213755	0.0219945	0.0219358	0.010514	0.0117665
	M3		0	0	0	0	0	0.00035504	0.0278042	0.0337024	0.0248612	0.037622	0.0356504	0.0315456	0.0222382	0.0181711	0.0243038	0.0147973	0.015812	0.0165543
	M4		0	0	0	0.000319845	0.000722831	0.00141082	0.0381991	0.0449609	0.0395708	0.0429868	0.0413219	0.0469314	0.0292378	0.030539	0.0271417	0.0210358	0.0174858	0.0194672
	M5		0	0	0	0.000107759	0.000234717	0	0.0175882	0.0214463	0.0181985	0.0393046	0.0401472	0.0364079	0.0297569	0.0294396	0.0359119	0.0331894	0.0257564	0.0219926
	M6		0.000386273	0.000141206	0	0.000123125	0.00243944	9.57694e-05	0.015902	0.02396	0.0177368	0.0444375	0.042005	0.042349	0.038087	0.0360145	0.0368415	0.0351483	0.0332683	0.0333921
	M7		0	3.79939e-05	0.000193997	0	0	0	0.00834302	0.0118782	0.0086502	0.03866	0.03708	0.0389973	0.038447	0.0404402	0.041573	0.0438836	0.0361672	0.0394268
	M8		1.40746e-05	0	0	0	0	0	0.00687079	0.0110431	0.00752503	0.0364034	0.0360448	0.0380021	0.0435615	0.044642	0.0395898	0.0428082	0.0414952	0.0377933
	M9		5.95374e-05	0	0	0	0	0	0.00406873	0.00640506	0.00397843	0.0337639	0.0336932	0.0329182	0.0390295	0.0401498	0.0464569	0.0517095	0.0468435	0.0431673
	M10		2.89132e-05	0	0	0	0.000192052	0	0.00318055	0.0051272	0.00366647	0.0295012	0.0298528	0.0319714	0.0416676	0.0457512	0.0402278	0.0450685	0.0467376	0.0466853
	M11		0.000184323	0.00267424	0.00874188	1.7014e-06	0.000203298	0.000218793	0.00121488	0.00269754	0.00153394	0.024755	0.0257204	0.0248972	0.0391604	0.0412312	0.0386528	0.0501982	0.0481951	0.0497175
	M12		0.000614007	0.000744795	0.000560268	7.03134e-05	0.00106108	0.000146963	0.00102431	0.00230213	0.000706152	0.0217755	0.0222853	0.0233464	0.0392124	0.0391346	0.0418925	0.0417504	0.053282	0.0451298
	M13		0.000220651	0.000726954	0.00095275	0	0.00729001	0.000510581	0.00072349	0.00125391	0.00107798	0.0158861	0.0185177	0.0197028	0.0358017	0.0375875	0.033986	0.0505839	0.0489678	0.0434831
	M14		0	0.000238282	0	0	0.0034463	7.42104e-05	0.000404255	0.00084616	0.000619761	0.0155089	0.0153609	0.0144631	0.0293734	0.0330885	0.0304285	0.0411482	0.0444799	0.0467261
	M15		0	0.000407767	0.000476636	1.57448e-07	1.10351e-05	0	7.00987e-05	0.000358277	6.8902e-05	0.0112553	0.0120174	0.0113028	0.0276153	0.0264574	0.0266294	0.0376924	0.0415732	0.0370942
	M16		3.29825e-06	8.47369e-05	0	0.000405469	0	0.000130172	6.64685e-05	0.000220514	0	0.00738683	0.00848384	0.0101109	0.0237925	0.0236064	0.0213052	0.0300156	0.0323743	0.0372942
	M17		0.000533789	0.000553089	0.0123587	0	0.000452361	0	0.000123847	0.000335054	6.13627e-05	0.00585946	0.00675951	0.00717643	0.016745	0.0181502	0.0170754	0.0236195	0.0281079	0.0283155
	M18		0	3.90729e-05	0.00102979	8.9577e-05	0.000696246	0	1.23118e-05	0	0.000142039	0.00431247	0.0043182	0.0042289	0.0141321	0.0144837	0.0131747	0.0169139	0.021324	0.0237584
	M19		0	0	0.000423882	0	0.000240916	0	0	0	0	0.00296976	0.00316223	0.0029396	0.00919991	0.00989901	0.00948449	0.0125725	0.0156074	0.0184494
	M20		0	0.000183088	0.000988565	0	0	4.3559e-07	0	0	0	0.00166678	0.00180621	0.00222442	0.00711204	0.00693003	0.0068382	0.00439959	0.0109418	0.0128233
	M21		0	0	6.41529e-05	0	0.00125582	7.75436e-05	0	3.43201e-05	0	0.000998425	0.00120925	0.00101088	0.00439413	0.00450354	0.00493128	0.00498395	0.00755158	0.00798165
	M22		1.92255e-07	1.85642e-05	0	1.24513e-07	0.000142188	0	0	3.085e-06	0	0.000758752	0.000588456	0.000711172	0.00372774	0.00316289	0.00283056	0.00263808	0.00514051	0.0050164
	M23		4.97151e-05	0.000224056	0.00149108	4.20216e-05	0	0	0	0	6.26853e-08	0.000288711	0.000317665	0.000236872	0.00167711	0.00173597	0.00134842	0.00144267	0.0031615	0.00354745
	M24		0	0	0	0	3.55071e-05	0	0	0	8.98607e-07	8.49276e-05	0	1.08284e-05	0.000739766	0.00122885	0.000615559	0.000236898	0.00131826	0.00192124
	M25		0.000242843	0.000616329	0.000883427	0	0	0.000137045	0	1.43375e-05	0.000255712	0.000155095	0	0.0001538	0.000709297	0.000704883	0.000837967	0.000342864	0.000681718	0.0014137
	M26		2.19082e-06	4.77129e-05	2.44915e-05	7.22715e-05	7.25204e-05	0	5.40127e-05	1.02466e-05	0	1.37626e-05	0	8.78955e-06	0.000365896	0.000182214	0.000146468	0	0	0
PC(38:4)	M0		2.05284	2.052	2.02047	2.04642	1.9941	2.04858	1.59385	1.49553	1.54636	0.718056	0.738527	0.707028	0.412662	0.376442	0.387012	0.202641	0.183252	0.198381
	M1		0.000363424	0	0	0	0.0100882	0	0.0764839	0.0766785	0.078481	0.0826029	0.0826681	0.0665359	0.0352421	0.034134	0.0365376	0.0227481	0.0203673	0.0200339
	M2		0	0	0	0.000525969	0.00373228	0	0.191288	0.209575	0.202871	0.177213	0.177901	0.176381	0.0835628	0.081511	0.0823917	0.0394205	0.0317789	0.0337503
	M3		0	0	0	0	0	0	0.05369	0.0681795	0.0593555	0.127934	0.114985	0.123964	0.0902404	0.0808514	0.080744	0.0588285	0.0459831	0.04801
	M4		0	0	0	0	0.00112673	0	0.0692552	0.091477	0.077862	0.164362	0	0.158937	0.114797	0.121369	0.119971	0.0754984	0.0646271	0.0665684
	M5		0	0	0	0.000188796	0.0213031	0.000755401	0.0234352	0.0374498	0.0286677	0.132517	0.213122	0.13167	0.123158	0.117612	0.118481	0.0973779	0.0800663	0.0786997
	M6		0	0	0	0	0	0	0.0251796	0.0328707	0.0304848	0.133332	0.125733	0.127619	0.137665	0.138489	0.143331	0.130693	0.108624	0.109542
	M7		0	0	0	0.000118818	0	0	0.00761663	0.0170659	0.0126131	0.107058	0.120072	0.112076	0.133374	0.128869	0.137154	0.121471	0.120165	0.115449
	M8		0	2.92004e-06	0	0	0	0	0.00676439	0.0125694	0.0107073	0.0951258	0.107035	0.100773	0.135072	0.135761	0.133408	0.145388	0.130597	0.130952
	M9		3.30772e-06	0.000136289	0.000590617	0	4.47491e-05	6.02514e-05	0.00415387	0.00699312	0.00475827	0.0733751	0.0860396	0.0759843	0.124527	0.126826	0.124905	0.132169	0.135505	0.135227
	M10		0.000119286	0	0	9.72617e-05	0.000411803	0	0.00271229	0.00515095	0.00425935	0.0627779	0.0672745	0.0670607	0.11281	0.127341	0.122953	0.136025	0.139045	0.125896
	M11		0	2.95385e-05	0.000300637	0	0	0.000179821	0.000981569	0.00294573	0.00128808	0.0492959	0.0598213	0.0557585	0.110549	0.107139	0.109164	0.147275	0.134767	0.129187
	M12		0.00560436	0.00374213	0.00340878	0.0110675	5.72972e-06	0.00951887	0.00102092	0.00197746	0.000886498	0.0344916	0.0426641	0.0394591	0.0883594	0.100226	0.0977879	0.129265	0.136605	0.124844
	M13		7.36795e-05	0.00066003	0	0.00127885	0.000139412	0.000816198	0.00260013	0.000726201	0.000552175	0.0309464	0.0360381	0.0345406	0.0776374	0.0822852	0.0819334	0.120061	0.127679	0.120379
	M14		0.000900488	0.000162175	0	0	0.0209921	0	0	0.000510417	0.000264895	0.0223785	0.027722	0.0243781	0.0669425	0.0719704	0.0700849	0.105401	0.127988	0.121339
	M15		9.07072e-05	0.00116764	0.00329753	0.000242279	0.0031898	8.69747e-05	0.000927459	0.000199398	0.000588956	0.016017	0.0204017	0.0170478	0.055373	0.0590581	0.056094	0.0965378	0.107212	0.108174
	M16		0	0	0	5.77639e-05	0	0	0	2.73544e-06	0	0.0091475	0.0135002	0.0144338	0.0446294	0.048325	0.048961	0.0780774	0.0942276	0.0909195
	M17		0	0.000665926	0.00118524	0	0	0	0	0	0	0.00915782	0.010071	0.0104577	0.0361798	0.0389967	0.0338946	0.0663423	0.0760083	0.0788177
	M18		0	8.30158e-05	0.000559097	0	0.00450508	0	0	9.62046e-05	0	0.00581885	0.00648445	0.00540646	0.0242839	0.0268719	0.0239118	0.0480929	0.0607321	0.0688895
	M19		0	0.00104661	0.0230404	0	3.81619e-05	0	0	0	0	0.00385402	0.00448053	0.00532134	0.0177682	0.0205389	0.0183347	0.0406489	0.0480771	0.0495804
	M20		0	0	0.00168216	0	0	0	0	0	0	0.00220767	0.00260869	0.00221455	0.0142453	0.0128079	0.0134986	0.0273362	0.0294782	0.0335534
	M21		0	4.91064e-05	0	0	0	0	0	0	0	0.00157047	0.00126395	0.00165983	0.00885917	0.0105076	0.00800848	0.0152689	0.0239683	0.0278888
	M22		0	0	0.00180521	0	0	0	0	0	0	0.000447216	0.00111379	0.000985836	0.00497198	0.00533071	0.00534516	0.0105072	0.0144311	0.0181914
	M23		0	7.7236e-05	0	0	4.10791e-10	0	1.33878e-08	0	0	0.000109724	0.000469096	0.000108516	0.00359888	0.00320963	0.00344151	0.0074597	0.00815627	0.011494
	M24		0	0	0	0	0.000142683	0	1.46854e-07	0	0	7.55376e-05	0	0.000125854	0.00232363	0.00207646	0.00123573	0.00330585	0.00586742	0.00728636
	M25		0	0.000106813	0.00338095	0	0	0	4.21694e-05	0	0	8.22616e-05	0	0	0.000913768	0.00114501	0.00097848	0.00127735	0.00352545	0.00466343
	M26		0	7.23969e-05	0.000283897	0	0.000176594	0	0	0	0	4.5583e-05	4.27242e-06	7.27685e-05	0.000254179	0.000306769	0.000435962	0.000882587	0.00126823	0.00228463
PC(38:5)	M0		0.942745	0.939837	0.945323	0.900967	0.842429	0.908191	0.806796	0.752315	0.780874	0.441468	0.421509	0.424029	0.249636	0.223201	0.231579	0.1201	0.116667	0.117436
	M1		0	0	0	0	0.00323266	0	0.0197851	0.037629	0.0390842	0.0397474	0.0390097	0.0397618	0.0226779	0.0200222	0.0247664	0.0130639	0.0118536	0.0130899
	M2		0	0	0	0	0	0	0.0599864	0.0700751	0.0606403	0.0934678	0.0897442	0.0867547	0.0555145	0.0532798	0.0506263	0.0221324	0.0164662	0.0168126
	M3		0	0	0	0	0	0	0.0158129	0.0176847	0.0172877	0.0554376	0.054544	0.0591154	0.047994	0.0433371	0.0506293	0.0278918	0.0256518	0.0255677
	M4		0	0	0	0	0	0	0.0175447	0.0246753	0.021418	0.0740068	0.0756848	0.0730456	0.0660726	0.0657892	0.0605095	0.0394734	0.0305196	0.0333101
	M5		0.000157872	0.000135085	0	3.6067e-05	0.00103675	3.36074e-05	0.00490678	0.00787607	0.00811278	0.0513546	0.0539813	0.0554608	0.0622336	0.0604562	0.0583354	0.0490493	0.0419871	0.0377886
	M6		0.00172381	0.00143947	0.0014222	5.50497e-05	0.000370413	0	0.00609222	0.00809317	0.00733645	0.052826	0.0565693	0.0556434	0.0645254	0.0688926	0.0709371	0.0557775	0.0514003	0.0510716
	M7		0	0	0	0	0	0	0.00155486	0.00280252	0.00233468	0.0402017	0.0404799	0.0381694	0.0634149	0.0650266	0.0651015	0.0565846	0.0573946	0.0504805
	M8		0.00123268	0.00070917	0.000125889	8.2744e-05	1.02232e-05	0.000103858	0.00161322	0.00267494	0.00208008	0.034514	0.0387235	0.0394629	0.0583375	0.0609345	0.0610841	0.0641515	0.061645	0.0621276
	M9		0	0	4.55721e-05	0	4.31476e-05	0	0.0008091	0.00164391	0.000958685	0.0278796	0.0289253	0.0269466	0.0533517	0.0572829	0.0535941	0.0655145	0.0578868	0.0587092
	M10		0	0	0	4.6573e-05	0.000113364	5.47784e-05	0.000324106	0.000799016	0.000907321	0.0201976	0.0237285	0.0238237	0.0477212	0.0524499	0.0520105	0.0597875	0.0616485	0.0598298
	M11		0	0.000133951	0.000417872	0	1.59636e-05	0	0.000275573	0.000541558	0.000195051	0.015457	0.0178677	0.017818	0.0405235	0.0440721	0.0407694	0.0630591	0.0596703	0.0578957
	M12		0.0308017	0.0325218	0.0212859	0.060466	0.0996704	0.0502514	0.034124	0.0366167	0.0303432	0.0124608	0.0141027	0.0136824	0.0329248	0.0361663	0.0379292	0.0582528	0.0611706	0.0584099
	M13		0.00314226	0.0040841	0.00276836	0.00734103	0.0128341	0.00658973	0.00429061	0.00413838	0.00434508	0.00901076	0.0101294	0.0100163	0.0293792	0.0331164	0.0313543	0.0533251	0.0603192	0.0528689
	M14		0.000433374	0.000154793	0	0	0.000301726	0.000150032	0	0	0	0.00741486	0.00764204	0.0090325	0.0235376	0.0266149	0.02617	0.0507892	0.0559083	0.0542156
	M15		0	0	0	0	0	0	0.000132384	0	0.000193077	0.00487096	0.00559561	0.00579512	0.0201205	0.0221443	0.019443	0.0471561	0.046495	0.0477851
	M16		0	0	0	0	0	0	0	0	0	0.00387213	0.00452788	0.00376331	0.016063	0.017202	0.0163392	0.0353144	0.0428095	0.0438298
	M17		0	0	0	0	0	3.74649e-05	6.71916e-05	2.81125e-05	2.4114e-05	0.00224417	0.00272672	0.00318731	0.0110803	0.0132763	0.0130252	0.0320853	0.0350598	0.0358856
	M18		0.00976327	0.00990106	0.00346789	0.0210055	0.0298992	0.0245431	0.0158846	0.0223872	0.0138263	0.00162613	0.00173051	0.00190241	0.00874312	0.00939514	0.0091547	0.0238959	0.0311212	0.0318912
	M19		0	0	0	0	0	0	0	0	0	0.000872451	0.00122155	0.00110471	0.00590935	0.00685484	0.00612607	0.0186279	0.0216147	0.0238215
	M20		0	0	0.000774731	0	0	0	0	0	0	0.000417981	0.000665816	0.000755824	0.00437219	0.0043244	0.00395811	0.0126853	0.0149842	0.0189331
	M21		0	0.000489753	0.0103174	0	0	0	0	0	0	0.000446777	0.000543552	0.000367932	0.00240314	0.00263084	0.00299553	0.00758812	0.011452	0.0148539
	M22		0	0.000480149	0.00303476	0	0	0	0	0	0	0.000204508	0.00034704	0.00028551	0.00171797	0.00178191	0.00174437	0.00682908	0.00683003	0.00928062
	M23		0	0	0	0	4.25834e-05	0	0	0	0	9.3653e-07	0	7.55767e-05	0.000946565	0.000790839	0.00099488	0.00303839	0.00437109	0.00636237
	M24		0	7.86161e-05	0.000752139	0	0	4.46329e-05	0	0	0	0	0	0	0.00046465	0.000418633	0.000607329	0.00221396	0.00264546	0.00416151
	M25		0	3.49374e-05	0.000133551	0	0	0	0	1.95132e-05	3.90015e-05	0	0	0	0.00033519	0.000371716	0.000174603	0.000988115	0.00168911	0.0023559
	M26		0	0	0.000130492	0	0	0	0	0	0	0	0	0	0	0.000167323	4.13537e-05	0.000624509	0.000739535	0.00122555
PC(38:6)	M0		0.258318	0.254333	0.263312	0.260537	0.259968	0.259402	0.247284	0.242745	0.240256	0.155694	0.150802	0.156628	0.0873347	0.0777895	0.0831175	0.0402405	0.0398339	0.0402682
	M1		0	0	0	0	0	0	0.00187097	0.00201823	0.00506802	0.0115402	0.0132581	0.0079291	0.00939642	0.00823981	0.010226	0.00561815	0.00349161	0.00301464
	M2		0	0	0	0	0	0	0.00933353	0.0137468	0.0114622	0.0248482	0.0236412	0.0260529	0.0187675	0.0188458	0.0181284	0.00792974	0.00651928	0.00722921
	M3		0	0	0	0	0	0	0.00124963	0.0017704	0.00158717	0.0136445	0.0141397	0.01326	0.0159847	0.0144785	0.0159785	0.0094514	0.00906272	0.00775027
	M4		0	0	0	0	0	0	0.00181341	0.00343011	0.00320142	0.0155716	0.0162598	0.0168416	0.0197851	0.0195155	0.0199532	0.0103021	0.0102419	0.00975615
	M5		0	0	0	0	5.98428e-05	0	0.000436556	0.0010769	0.00062529	0.0100081	0.0107529	0.0102115	0.0164542	0.0163414	0.0157055	0.0134891	0.0119992	0.011091
	M6		2.77984e-05	0.000315401	7.23327e-05	1.79774e-05	7.81855e-05	0	0.00047976	0.000672386	0.000956089	0.0105424	0.0108558	0.0108942	0.0187414	0.0192576	0.0187263	0.015914	0.0142796	0.0134929
	M7		0	0	0	0	3.5241e-05	6.88997e-05	9.85195e-05	0.000328451	0	0.00626906	0.00769613	0.0065176	0.0151503	0.0168586	0.0156886	0.0176695	0.0158201	0.0151381
	M8		0.0123363	0.0118595	0.00726007	0.00107909	0.00401523	0.000654594	0.000417992	0.00063733	0.000760715	0.00613606	0.00685231	0.00656585	0.0149278	0.0161432	0.0154242	0.0186262	0.0167307	0.0170229
	M9		0.000337825	0.000369552	0.000158252	0	0	0	3.89933e-06	0	4.57118e-05	0.0032695	0.00438149	0.00470055	0.0122149	0.0134606	0.0129847	0.0170443	0.0185767	0.0165365
	M10		0	0	0	0	0	3.34909e-05	0	9.3587e-05	2.60821e-05	0.00322966	0.00358222	0.00315381	0.010468	0.0117189	0.0111042	0.016979	0.0160919	0.0156935
	M11		0	0	0	2.07421e-05	0	0	0	0	0	0.00226673	0.00246513	0.00248197	0.00844399	0.0102001	0.0092132	0.0150661	0.0157163	0.0160479
	M12		0	0.000231905	0	5.42006e-05	0.000620617	0.000244632	3.01316e-05	7.21912e-05	2.31495e-05	0.00136383	0.00187488	0.00184328	0.00724057	0.00842132	0.00757407	0.0139456	0.0153369	0.0151867
	M13		9.37252e-05	0.000318567	0.000279951	1.80749e-05	0	0	6.67963e-06	0.000119525	0	0.00119712	0.00118831	0.00146605	0.00607223	0.00664709	0.00601252	0.0133658	0.0142798	0.0133397
	M14		0.00223863	0.00537568	0.00205448	0.00207626	0.00191361	0.0025584	0.00102964	0.00087467	0.00118158	0.000613571	0.00083795	0.00105204	0.00423569	0.00556692	0.00542606	0.0131322	0.0137668	0.0131058
	M15		0.000329282	0.000697629	0.000320762	0.000195799	0	2.82616e-05	5.60871e-05	8.80015e-05	0.000106755	0.000514312	0.00071448	0.000555838	0.00359814	0.00396841	0.00392278	0.011674	0.012841	0.012832
	M16		0	0	0	0	0	0	0	3.67675e-05	0	0.000373646	0.000441101	0.000479883	0.00293806	0.00374778	0.00314642	0.00986199	0.0102656	0.0108232
	M17		0	0	0	0	1.5371e-05	0	0	0	3.6431e-05	0.000239496	0.000302315	0.000279966	0.00217095	0.00220029	0.0019576	0.007815	0.00963765	0.0101824
	M18		8.83472e-06	0	0	5.59869e-05	0.00029336	2.15669e-05	4.55461e-06	8.62324e-06	1.28643e-06	0.000132913	0.000192057	0.000144251	0.00145779	0.00192621	0.00143852	0.00642801	0.0070759	0.00855642
	M19		0	4.12449e-05	6.79459e-07	8.87207e-06	1.63929e-06	2.08293e-05	2.14825e-05	2.61858e-05	0	8.75438e-05	0.000118382	0.000239976	0.00106323	0.00104814	0.00138997	0.00491175	0.00637099	0.00730335
	M20		0.000142532	0.000317757	0.000178917	2.81517e-05	0.000129216	4.71145e-05	2.50079e-05	6.79946e-05	6.01966e-05	8.83757e-06	5.22875e-05	7.05531e-05	0.000631734	0.000656905	0.000440124	0.00399374	0.00434649	0.00483861
	M21		0	0	0	0	4.38116e-06	0	1.10514e-05	0	0	3.43424e-05	4.69376e-05	4.76381e-06	0.000515316	0.000563012	0.000396701	0.00280825	0.00280831	0.0040789
	M22		0.00353295	0.00378353	0.0035038	0.0116696	0.0107695	0.0134201	0.0101638	0.00618108	0.00981429	0.0071319	0.00611796	0.00594517	0.000225688	0.000258973	0.0014088	0.00164111	0.00231348	0.00274208
	M23		0.00232128	0.00116041	0.00149802	0.00403487	0.00172696	0.00308466	0.00490646	0.00519324	0.00410489	0.00361349	0.00214496	0.00178811	0.00154149	0.00134857	0	0.00112807	0.00121507	0.00171914
	M24		0.000312883	0.0011839	0.00022908	0.000203377	0.000366809	0.000415066	0.000756388	0.000812471	0.000682384	0.00166863	0.00128131	0.000893386	0.000640155	0.000796744	0.000442728	0.000521783	0.0007585	0.0012558
	M25		0	0	0.00036166	0	0	0	0	0	0	0	0	0	0	0	0	0.000267944	0.000414007	0.000687932
	M26		0	1.16283e-05	0.000769689	0	2.54567e-06	0	0	0	0	0	0	0	0	0	0.000193358	0.000174612	0.00020579	0.000306534
DAG(36:3)	M0		2.27897	2.28442	2.3038	2.39559	2.34416	2.26677	1.82338	1.6236	1.72334	1.39733	1.28041	1.40391	1.19959	1.12237	0.849185	0.81096	0.504327	0.392212
	M1		0	0	0	0	0	0	0.0432148	0.0986397	0.0559256	0.0846522	0.117483	0.0500305	0.0690829	0.0276518	0.0486627	0.495332	0.00160187	0.0173602
	M2		0	0	0	0.00654115	0	0.0585698	0.222001	0.243983	0.232469	0.130768	0.119521	0.102548	0.100276	0.0568279	0.419668	0.223718	0.533736	0.610806
	M3		0	0.00667365	0	0.000896023	0.00868816	0	0.0900978	0.0673543	0.0878247	0.137248	0.134098	0.128464	0.150422	0.141117	0.397841	0.409176	0.379937	0.406595
	M4		0.00238609	0	0	0	0	0.00568291	0.10442	0.163055	0.117707	0.12182	0.142118	0.156929	0.0536221	0.103396	0.131646	0.121888	0	0.203701
	M5		0	0	0.0175799	0	0	0.00460123	0.0439807	0.0646849	0.050827	0.111831	0.105762	0.0676082	0.109091	0.114039	0.335442	0.143226	0.320392	0.388301
	M6		0	0	0.00945777	0	0	0.000715451	0.0479872	0.050321	0.0486768	0.118867	0.11889	0.148806	0.13108	0.16772	0	0.0497113	0	0.0881319
	M7		0	0.0040172	0	0	0	0.0505318	0.0181897	0.0361845	0.0349719	0.0726906	0.0508864	0.0974109	0.0946063	0.106976	0.0983501	0.145829	0.173039	0.226613
	M8		0.0151651	0.0139273	0	0	0	0.00693272	0	0.0206274	0.0234069	0.100146	0.0829691	0.0939519	0.152418	0.126933	0.0371368	0	0.206822	0
	M9		6.24924e-05	0.00220847	0	0.00532334	0	0.0255492	0.00124918	0.0440389	0.0160646	0.0587028	0.073295	0.0619327	0.0700481	0.118857	0.0398703	0	0.0565842	0.0768977
	M10		0.0193426	0.0315529	0.033567	0.0516499	0.103807	0.0307184	0.0573494	0	0.0616444	0.0573665	0.0390064	0.129092	0.175899	0.108301	0.0315655	0.0571383	0.101196	0.0274392
	M11		0.144078	0.117198	0.0955924	0	0.00334922	0.0099245	0.00813427	0.047514	0.00714642	0.0363227	0.195557	0.0193169	0.0424377	0.114618	0.0484935	0.00302174	0.0657855	0.00713854
	M12		0	0	0	0	0	0	0	0	0	0.0322523	0	0	0.111426	0.151188	0.0221392	0	0.116578	0.0148055
DAG(36:4)	M0		3.9846	4.10749	4.07321	3.9463	3.99464	4.05715	2.6754	2.27065	2.58112	1.54403	1.4063	1.31251	1.26962	1.12258	1.32655	0.648941	0.53755	0.580251
	M1		0	0	0	0.142036	0.104804	0	0.257365	0.178787	0.243298	0.170935	0.187832	0.172021	0.105537	0.112907	0.0333734	0.0642848	0.02215	0.0518059
	M2		0	0	0	0.00928532	0.0419849	0.0437159	0.539806	0.625412	0.578685	0.336818	0.367335	0.287772	0.194325	0.141824	0.133697	0.0589739	0.150224	0.113098
	M3		0	0	0	0.0206905	0.000382793	0.00211975	0.205857	0.241009	0.22676	0.284711	0.338099	0.349033	0.183263	0.218238	0.245662	0.585732	0.123492	0.508871
	M4		0.0770062	0.0226427	0	0	0.00810869	0.0188267	0.196407	0.331714	0.201327	0.345072	0.354619	0.334221	0.234132	0.218439	0.233797	0.310709	0.203159	0.211842
	M5		0.0491337	0.000452763	0	0	0.00902714	0	0.0932557	0.144128	0.138536	0.264339	0.259359	0.279181	0.209461	0.201195	0.217998	0.40728	0.246544	0.335999
	M6		0.0302619	0	0.000208391	0	0	0	0.0814623	0.159721	0.0725273	0.282124	0.301831	0.301377	0.266352	0.259427	0.303764	0.35456	0.254532	0.117401
	M7		0.0210186	0.00389981	0.0144476	0	0	0	0.0396492	0.062451	0.0639558	0.224194	0.219487	0.255654	0.243479	0.256705	0.202858	0.178457	0.287912	0.26566
	M8		0.00613329	0	0	0	0	0.00414918	0.0267404	0.0640056	0.0177677	0.210012	0.198753	0.187587	0.251164	0.270772	0.256855	0.352992	0.301598	0.231627
	M9		0.00285574	0.0153045	0.00938125	0.00300011	0.00104484	0.0315679	0.00565979	0.0227427	0.00694387	0.137846	0.140536	0.115244	0.213862	0.208808	0.212535	0.413898	0.267845	0.195522
	M10		0	0.00653721	0.0949948	0.0658182	0	0.00489381	0.0637179	0.0460069	0.0762899	0.122171	0.115856	0.144855	0.208854	0.22931	0.208384	0.0577335	0.274022	0.238934
	M11		0	0.0020851	0	0.0148579	0.0073159	0	0.0109209	0.019742	0	0.0786653	0.0871522	0.114591	0.160052	0.204035	0.176388	0.377095	0.203928	0.203401
	M12		0.0200891	0.0255987	0	0	0.0339614	0.00269568	0	0.00856885	0	0.0645518	0.0720314	0.0795252	0.136079	0.163637	0.127799	0.140027	0.214107	0.212521
	M13		0	0.027668	0.0193145	0.00372158	0.00608724	0.0329132	0.00701189	0.0199262	0.0123257	0.0534017	0.0560079	0.0704726	0.125343	0.164611	0.128871	0.00310577	0.255772	0.1725
	M14		0.00642867	0.00240906	0	0	0.00285798	0.00232045	0	0.00239988	0.000466475	0.031288	0.0437019	0.0565753	0.134012	0.12656	0.12238	0.200804	0.229499	0.209276
	M15		0	0	0	0	0	0	0.000917071	0.00483656	0	0.0294167	0.029703	0.0355642	0.0762016	0.0931849	0.105427	0.000315984	0.195386	0.125258
	M16		0.0138274	0.00384803	0	0	0	0	0	0.000913263	0	0.0222994	0.0168847	0.0233496	0.0800541	0.0870622	0.0882416	0.0104035	0.143539	0.198391
	M17		0	7.23542e-05	0	0	0	0	0	0.00072229	0	0.00142038	0.0164394	0	0.0549044	0.0620758	0.0796559	0	0.127273	0.0474979
	M18		0	0.000769269	0	0.00831628	0	0	0.00615969	0.000935574	0	0.0127364	0.00261288	0.00577672	0.045595	0.0468881	0.00677589	0.032062	0.135142	0.11592
	M19		0.00864872	0.00122245	0.0084414	0.00597695	0.00978941	0.01965	0.00967391	0.015325	0	0.0039702	0.00546092	0.0946884	0.0277075	0.0317385	0.00898984	0.022624	0.0463243	0.0842247
DAG(36:5)	M0		2.96599	2.94411	2.94473	2.93404	2.94722	2.89734	2.17011	1.96041	2.03208	1.14246	1.08676	1.05653	0.865697	0.761894	0.881629	0.473624	0.39749	0.446065
	M1		0	0	0	0	0	0	0.157667	0.103492	0.135271	0.155238	0.136508	0.130039	0.0579078	0.0597446	0.0480852	0	0.0429855	0.0602768
	M2		0	0	0	0	0	0.000752734	0.352063	0.436407	0.394891	0.245272	0.277567	0.290107	0.140292	0.123696	0.172065	0.119345	0.0657868	0.0904422
	M3		0	0	0	0	0	0	0.088267	0.113126	0.0710879	0.230873	0.194329	0.207493	0.164731	0.148947	0.148254	0.118738	0.0897229	0.0965057
	M4		0	0	0	0	0	0	0.113225	0.173359	0.137417	0.237206	0.265101	0.26228	0.200957	0.202922	0.201322	0.210996	0.142786	0.142809
	M5		0	0	0	0	0	0	0.0209843	0.0640035	0.04938	0.186339	0.16991	0.174843	0.1843	0.187744	0.20317	0.108036	0.149832	0.149131
	M6		0	0	0	0.000666602	0	0.000950005	0.040001	0.058629	0.0570434	0.187336	0.205395	0.211775	0.216846	0.234603	0.213944	0.238249	0.194427	0.213328
	M7		0	0	0	0.0336484	0.000221992	0.0481367	0.0169728	0.0159017	0.0904398	0.136168	0.149238	0.151382	0.190573	0.182718	0.197502	0.229613	0.193245	0.195231
	M8		0	0	0	0	0.000247446	0	0.0102264	0.021743	0	0.129931	0.118716	0.118126	0.170468	0.200957	0.180095	0.215734	0.206632	0.196075
	M9		0	0	0	0	0.000325103	0	0	0.00893965	0	0.0889852	0.0953705	0.0865913	0.147225	0.166088	0.144086	0.17028	0.201886	0.154101
	M10		0	0	0	0	0	0	0.00080106	0.00433386	0	0.072043	0.0795883	0.0885323	0.131246	0.144978	0.123773	0.174303	0.183032	0.192876
	M11		0.00429434	0	0	0	0.00102281	0.00753661	4.58705e-05	0.00163818	0	0.0432075	0.0542513	0.0721697	0.116259	0.118876	0.112346	0.18763	0.152387	0.161611
	M12		0.000448692	0	0	0.00113322	0.0171387	0.00347555	0	0.00104861	3.03234e-05	0.0385583	0.044145	0.0395933	0.0987871	0.102938	0.0698508	0.161737	0.164682	0.15609
	M13		0	0	0	0.00158931	0.00375268	0	0.00361704	0.00660138	0.00406576	0.0206386	0.0381315	0.0286007	0.0738095	0.0864304	0.0779509	0.118267	0.166889	0.145242
	M14		0	8.74819e-05	0.000265168	0	0	0	0	0	0	0.0206763	0.02279	0.0194953	0.0578298	0.0678671	0.0538969	0.108511	0.148236	0.119427
	M15		0.00684329	0.0340571	0.0337347	0.00835751	0.00407821	0.00327082	0.00346589	0.00761039	0.00829773	0.0136032	0.0165635	0.0231904	0.0518675	0.0606863	0.049165	0.098435	0.128321	0.0992918
	M16		0.00242593	0	0	0	0	0.000813989	0	0.00249364	0	0.0126309	0.0130793	0	0.0295336	0.0338477	0.0370283	0.0832036	0.107469	0.0868679
	M17		0	0	0.00127335	0.000561462	0	0.00133675	0	0	0	0.00464393	0.00813495	0.00797596	0.0285223	0.0327132	0.0245625	0.0649418	0.0926322	0.11414
	M18		0	0.00174091	0	0	0.00253018	0	0	0.00025913	0	0.00425997	0	0	0.0218825	0.0269759	0.0265515	0.0359717	0.0461181	0.0643772
	M19		0	0	0	0	0	0	0	0	0	0.00153133	0	0	0.0132344	0.0163153	0.00686125	0.0331582	0.0558194	0.0489462
	M20		0	0	0	0	0.001333	0	0	0	0	0.00112211	0.000974846	0	0.0109364	0.0116953	0.00649573	0.0157091	0.0294141	0.0291089
	M21		0	0	0	0	0.00213375	0.0163832	0.00255207	0	0	0.007275	0.00344411	0.0112821	0.00709501	0.00736281	0.00136593	0.0135161	0.0202067	0.0180597
DAG(36:6)	M0		3.82	3.81774	3.82	3.72999	3.79168	3.67769	3.21627	2.94756	3.13242	2.13718	2.15225	2.08988	1.55983	1.61733	1.65511	0.773792	0.762425	0.807983
	M1		0	0	0	0	0	0.026934	0.0749633	0.0594831	0.0860028	0.19106	0.162597	0.225487	0.108023	0.120605	0.0540081	0.0855798	0.0331049	0.0515691
	M2		0	0	0	0	0	0	0.197235	0.244673	0.23926	0.327344	0.347603	0.348081	0.225745	0.177538	0.199486	0.090074	0.0983474	0.089694
	M3		0	0	0	0	0	0	0.0517889	0.0628719	0.0405716	0.211089	0.195789	0.195185	0.206843	0.176558	0.20255	0.157421	0.115718	0.129541
	M4		0	0	0	0	0	0	0.0487533	0.0844218	0.0689341	0.247361	0.242887	0.270355	0.252128	0.214049	0.197495	0.170169	0.138941	0.168504
	M5		0	0	0	0	0	0	0.00822185	0.0153054	0.0140274	0.141217	0.14897	0.119909	0.205049	0.203343	0.231933	0.180545	0.179194	0.151722
	M6		0	0	0	0.00128937	8.30585e-05	0.001617	0.0183349	0.0218641	0.0210111	0.156884	0.178668	0.16383	0.22528	0.218461	0.211912	0.264891	0.226636	0.231445
	M7		0	0	0	0.0843826	0.0124481	0.103489	0.176782	0.29904	0.181255	0.104577	0.0939523	0.102786	0.200016	0.198702	0.191549	0.224449	0.219813	0.244906
	M8		0	0	0	0	0	0	0	0.00392468	0.00613943	0.0924807	0.0844041	0.0914167	0.159344	0.169372	0.232184	0.244005	0.26895	0.226779
	M9		0	0	0	0	0	0	0.0221656	0.045064	0.0118553	0.057976	0.0566302	0.051033	0.136131	0.153598	0.113846	0.256835	0.216989	0.262072
	M10		0	0	0	0	0	0	0.00444381	0.00936999	0.0121104	0.0448471	0.0475246	0.0564845	0.131738	0.131839	0.120605	0.202261	0.228204	0.187393
	M11		0	0	0	0.00119575	0.00653717	0.0058536	0	0.0183395	0.00150099	0.0336623	0.0339077	0.0351218	0.0935045	0.104498	0.091761	0.251152	0.213311	0.193232
	M12		0	0	0	0.00105424	0.000169445	0	0	0.00509902	0.00260717	0.0301587	0.0296197	0.028071	0.0786854	0.0811719	0.0701661	0.186228	0.194011	0.156522
	M13		0	0	0	0	0	0.00301407	0	0	0	0.0178104	0.014667	0.019341	0.0656905	0.0624871	0.0641171	0.154974	0.177227	0.178538
	M14		0	0	0	0	0	0	2.15197e-06	0	0	0.00946587	0.0138326	0.0105212	0.0454066	0.0549905	0.0678491	0.147646	0.151153	0.146453
	M15		0	0	0	0.00110003	0.00123749	0	0.00104019	0	0	0.00892448	0	0.0115214	0.0501671	0.0412551	0.0328707	0.108861	0.147832	0.145817
	M16		0	0	0	0	0	0	0	1.23317e-05	0	0.00237318	0.00924279	0	0.0247219	0.0358641	0.0333391	0.121932	0.133005	0.105069
	M17		0	0	0	0	0.00299294	0	0	0.00296731	1.1301e-05	0.00371406	0	0.000978698	0.0191276	0.0183905	0.0230429	0.0744174	0.0824009	0.104004
	M18		0	1.26105e-07	0	0	0.000132431	0	0	0	0.00228864	0.0018657	0.000165296	0	0.014421	0.0177102	0.00861843	0.0538278	0.0876186	0.0899489
	M19		0	7.63045e-06	0	0	0	1.08846e-07	0	0	0	8.50164e-06	0.000674074	0	0.00990424	0.00810233	0.00766398	0.0362966	0.0618222	0.0537777
	M20		0	0.00225622	0	2.53117e-06	0.000133499	3.63884e-06	0	0	0	0	0	0	0.00542999	0.0116085	0.00601812	0.0230254	0.03969	0.0407671
	M21		0	0	0	0.00098715	0	0.00139985	0	0	0	0	0.000105518	0	0.00256521	0.0022981	0.0038739	0.00550263	0.0288236	0.0332342
	M22		0	0	0	0	0.00458495	0	0	0	0	0	0.00651327	0	0.000250356	0.000224775	0	0.00611415	0.0147829	0.0210281

## Sheet: Label enrichment (nmol of 13C)
Table 7: Label enrichment, represented as nmol. Data represents a sum of all the isotopologues (M1-Mn) presented in table 6.
	Time (hours)	0			2			4			8			16			32
ID	Replicate	1	2	3	1	2	3	1	2	3	1	2	3	1	2	3	1	2	3
PC(34:1)		0.00603191	0.0025251	0.0145529	0.0152764	0.113264	0.0182258	0.168379	0.203397	0.174213	0.31871	0.317743	0.317366	0.417649	0.41174	0.405971	0.505119	0.505151	0.493379
PC(34:2)		0.134966	0.12489	0.101709	0.272383	0.621482	0.283827	0.999788	1.23646	0.939014	2.04907	2.10101	2.24372	2.61508	2.76094	2.71851	3.3279	3.35316	3.2469
PC(34:3)		0.0280494	0.0405343	0.0530658	0.0411367	0.0600219	0.0512853	0.285735	0.398128	0.3618	1.14724	1.19389	1.19317	1.76023	1.84322	1.81053	2.37683	2.40807	2.37991
PC(36:2)		0.033887	0.0153702	0.00848657	0.062373	0.0989899	0.0535198	0.435922	0.461977	0.408349	0.702892	0.66424	0.66938	0.883387	0.85962	0.887662	1.09218	1.16218	1.09424
PC(36:3)		0.0351245	0.0215179	0.0244904	0.172074	0.115639	0.149957	1.03551	1.28057	1.06532	1.8622	1.82726	1.87967	2.8133	2.88317	2.88495	3.30627	3.39002	3.28537
PC(36:4)		0.108073	0.150367	0.130413	0.799074	0.733754	0.763968	2.9772	3.63751	3.06851	4.74203	4.93331	5.14414	5.45839	5.69933	5.69557	6.59742	6.70556	6.44237
PC(36:5)		0.0167868	0.0173357	0.0127456	0.0708333	0.218553	0.105478	2.47396	3.04416	2.60166	5.48023	5.66968	5.64928	6.38606	6.57946	6.52249	7.50583	7.65499	7.49667
PC(36:6)		0.035881	0.0548495	0.0353445	0.0174638	0.0527842	0.0159862	0.671952	0.869043	0.751942	2.46021	2.53611	2.53802	3.35303	3.44864	3.37861	4.26489	4.33732	4.26833
PC(38:3)		0.00233981	0.00673789	0.0281896	0.00909987	0.0284405	0.0073345	0.243302	0.286761	0.241861	0.481555	0.478857	0.486086	0.566713	0.575448	0.570769	0.636382	0.642956	0.639259
PC(38:4)		0.00715525	0.00800182	0.0395345	0.0135773	0.0658964	0.0114175	0.466151	0.564468	0.51364	1.34194	1.32147	1.35297	1.64734	1.68356	1.67299	1.85736	1.87675	1.86162
PC(38:5)		0.047255	0.0501629	0.0446768	0.089033	0.147571	0.0818086	0.183204	0.237685	0.209126	0.548532	0.568491	0.565971	0.740364	0.766799	0.758421	0.8699	0.873333	0.872564
PC(38:6)		0.021682	0.0256667	0.0166877	0.019463	0.0200325	0.0205976	0.0327155	0.0372549	0.0397437	0.124306	0.129198	0.123372	0.192665	0.20221	0.196882	0.239759	0.240166	0.239732
DAG(36:3)		0.181034	0.175577	0.156197	0.0644104	0.115845	0.193226	0.636624	0.836403	0.736664	1.06267	1.17959	1.05609	1.26041	1.33763	1.61082	1.64904	1.95567	2.06779
DAG(36:4)		0.235403	0.11251	0.146788	0.273703	0.225364	0.162853	1.5446	1.94935	1.63888	2.67597	2.8137	2.90749	2.95038	3.09742	2.89345	3.57106	3.68245	3.63975
DAG(36:5)		0.0140123	0.0358855	0.0352732	0.0459565	0.0327839	0.0826564	0.809889	1.01959	0.947924	1.83754	1.89324	1.92347	2.1143	2.21811	2.09837	2.50638	2.58251	2.53394
DAG(36:6)		0	0.00226398	0	0.0900117	0.0283191	0.142311	0.603731	0.872436	0.687575	1.68282	1.66775	1.73012	2.26017	2.20267	2.16489	3.04621	3.05757	3.01202

## Sheet: PC(36)_MS2_Labeling
Table 8: Labeling in acyl chains of PCs analyzed using MS2 of each isotope enriched precursor. Data shown for PC(36:x)
MIDs (NA corrected)																		nmol converted
Time	Precursor		PC(36:2)			PC(36:3)				PC(36:4)			PC (36:5)		PC(36:6)			Time	Precursor		PC(36:2)			PC(36:3)				PC(36:4)			PC (36:5)		PC(36:6)
	Precursor		PC(18:0/18:2)		PC(18:1/18:1)	PC(18:0/18:3)		PC(18:1/18:2)		PC(18:1/18:3)		PC(18:2/18:2)	PC(18:2)/18:3)		PC(18:3/18:3)				Precursor		PC(18:0/18:2)		PC(18:1/18:1)	PC(18:0/18:3)		PC(18:1/18:2)		PC(18:1/18:3)		PC(18:2/18:2)	PC(18:2)/18:3)		PC(18:3/18:3)
		Proportions based on UL control	0.64		0.36	0.55		0.45		0.54		0.45	1		1
	Acyl chains		FA(18:0)	FA(18:2)	FA(18:1)	FA(18:0)	FA(18:3)	FA(18:1)	FA(18:2)	FA(18:1)	FA(18:3)	FA(18:2)	FA(18:2)	FA(18:3)	FA(18:3)				Acyl chains		FA(18:0)	FA(18:2)	FA(18:1)	FA(18:0)	FA(18:3)	FA(18:1)	FA(18:2)	FA(18:1)	FA(18:3)	FA(18:2)	FA(18:2)	FA(18:3)	FA(18:3)
2 hours	PC (36:x)_M0	nmol of M0 @ MS1	1.34837			4.13411				6.8044			8.45838		5.01126			2 hours	PC (36:x)_M0
		nmol of individual acyl chain	0.431479	0.431479	0.485414	1.13688	1.13688	0.930175	0.930175	1.83719	1.83719	3.06198	4.22919	4.22919	5.01126
		M0	100	100	100	100	100	100	100	100	100	100	100	100	100					M0	0.431479	0.431479	0.485414	1.13688	1.13688	0.930175	0.930175	1.83719	1.83719	3.06198	4.22919	4.22919	5.01126
	PC (36:x)_M2	nmol of M2 @MS1	0.0332471			0.0441858				0.0901434			0.0348246		0.001				PC (36:x)_M2
		nmol of individual acyl chain	0.0106391	0.0106391	0.0119689	0.0121511	0.0121511	0.00994182	0.00994182	0.0243387	0.0243387	0.0405645	0.0174123	0.0174123	0.001
		M0	0	0	0	68.45	57.53	49.11	63.18	45.11	70.67	54.33	56.06	58.42	56.55					M0	0	0	0	0.00831743	0.00699053	0.00488243	0.00628124	0.0109792	0.0172002	0.0220387	0.00976134	0.0101723	0.0005655
		M1	0	0	0	31.55	41.28	39.09	32.05	34.58	24.56	35.98	30.52	34.93	37.75					M1	0	0	0	0.00383367	0.00501598	0.00388626	0.00318635	0.00841633	0.00597759	0.0145951	0.00531424	0.00608212	0.0003775
		M2	0	0	0	0	1.19	11.81	4.77	20.31	4.78	9.7	13.42	6.65	5.7					M2	0	0	0	0	0.000144598	0.00117413	0.000474225	0.00494319	0.00116339	0.00393476	0.00233673	0.00115792	5.7e-05
		Average Labeling	0	0	0	0.717045	0.992273	1.42523	0.945227	1.70909	0.775455	1.25864	1.30364	1.09614	1.11705					natom equivalents	0	0	0	0.00383367	0.00530517	0.00623451	0.0041348	0.0183027	0.00830437	0.0224646	0.0099877	0.00839796	0.0004915
4 hours	PC (36:x)_M0	nmol of M0 @ MS1	0.984584			3.15287				4.34226			5.88341		4.27569			4 hours	PC (36:x)_M0
		nmol of individual acyl chain	0.315067	0.315067	0.35445	0.867038	0.867038	0.709395	0.709395	1.17241	1.17241	1.95402	2.94171	2.94171	4.27569
		M0	100	100	100	100	100	100	100	100	100	100	100	100	100					M0	0.315067	0.315067	0.35445	0.867038	0.867038	0.709395	0.709395	1.17241	1.17241	1.95402	2.94171	2.94171	4.27569
	PC (36:x)_M2	nmol of M2 @ MS1	0.130218			0.346995				1.01282			1.16798		0.417387				PC (36:x)_M2
		nmol of individual acyl chain	0.0416697	0.0416697	0.0468784	0.0954236	0.0954236	0.0780738	0.0780738	0.273462	0.273462	0.455771	0.583991	0.583991	0.417387
		M0	78.89	36.87	46.64	61.09	56.39	38.19	67.85	19.22	91.37	55.81	67.8	42.95	54.15					M0	0.0328732	0.0153636	0.0218641	0.0582943	0.0538094	0.0298164	0.0529731	0.0525595	0.249863	0.254366	0.395946	0.250824	0.226015
		M1	21.11	29.61	25.72	25.42	24.66	16.3	8.62	14.81	0.81	11.04	9.16	14.07	19.5					M1	0.00879647	0.0123384	0.0120571	0.0242567	0.0235315	0.012726	0.00672997	0.0404998	0.00221505	0.0503171	0.0534936	0.0821675	0.0813904
		M2	0	33.52	27.64	13.49	18.95	45.51	23.53	65.97	7.83	33.15	23.04	42.98	26.36					M2	0	0.0139677	0.0129572	0.0128726	0.0180828	0.0355314	0.0183708	0.180403	0.0214121	0.151088	0.134552	0.250999	0.110023
	PC (36:x)_M4	nmol of M4 @ MS1	0.0700979			0.181748				0.45747			0.423216		0.110267				PC (36:x)_M4
		nmol of individual acyl chain	0.0224313	0.0224313	0.0252352	0.0499806	0.0499806	0.0408932	0.0408932	0.123517	0.123517	0.205862	0.211608	0.211608	0.110267
		M0	0	0	0	65.49	37.5	19.71	47.57	7.26	86.04	34.98	14.5	69.51	39.16					M0	0	0	0	0.0327323	0.0187427	0.00806005	0.0194529	0.00896733	0.106274	0.0720104	0.0306832	0.147089	0.0431806
		M1	0	0	0	7.1	9.08	6.85	6.5	2.73	2.89	6.82	4.22	3.64	9.41					M1	0	0	0	0.00354862	0.00453824	0.00280119	0.00265806	0.00337201	0.00356964	0.0140398	0.00892986	0.00770253	0.0103761
		M2	0	0	0	27.41	22.58	32.15	30.55	15.97	8.15	30.01	21.59	15.85	19.56					M2	0	0	0	0.0136997	0.0112856	0.0131472	0.0124929	0.0197257	0.0100666	0.0617791	0.0456862	0.0335399	0.0215682
		M3	0	0	0	0	7.05	9.09	2.06	13.03	0	4.82	12.04	1.37	7.91					M3	0	0	0	0	0.00352363	0.00371719	0.0008424	0.0160943	0	0.00992253	0.0254776	0.00289903	0.00872213
		M4	0	0	0	0	23.79	32.19	13.31	61.03	2.92	23.38	47.66	9.63	23.97					M4	0	0	0	0	0.0118904	0.0131635	0.00544289	0.0753824	0.00360669	0.0481304	0.100852	0.0203778	0.026431
	PC (36:x)_M6	nmol of M6 @ MS1	0.0352902			0.0885903				0.187495			0.141731		0.031925				PC (36:x)_M6
		nmol of individual acyl chain	0.0112929	0.0112929	0.0127045	0.0243623	0.0243623	0.0199328	0.0199328	0.0506237	0.0506237	0.0843728	0.0708654	0.0708654	0.031925
		M0	0	0	0	0	0	10.16	32.5	15.53	71.6	21.45	13.67	54.18	28.55					M0	0	0	0	0	0	0.00202517	0.00647816	0.00786186	0.0362465	0.018098	0.0096873	0.0383949	0.00911458
		M1	0	0	0	0	0	3	7.36	0	6.32	5.88	0	6.16	5.08					M1	0	0	0	0	0	0.000597984	0.00146706	0	0.00319942	0.00496112	0	0.00436531	0.00162179
		M2	0	0	0	0	0	25.75	28.32	8.62	11.93	25.1	14.58	19.23	17.08					M2	0	0	0	0	0	0.0051327	0.00564497	0.00436376	0.0060394	0.0211776	0.0103322	0.0136274	0.00545279
		M3	0	0	0	0	0	8.9	8.01	5.79	1.44	6.81	6.5	3.44	5.79					M3	0	0	0	0	0	0.00177402	0.00159662	0.00293111	0.000728981	0.00574579	0.00460625	0.00243777	0.00184846
		M4	0	0	0	0	0	25.23	19.52	18.39	8.41	23.54	19.34	13.5	16.36					M4	0	0	0	0	0	0.00502905	0.00389089	0.00930969	0.00425745	0.0198614	0.0137054	0.00956683	0.00522293
		M5	0	0	0	0	0	8.05	0.02	11.55	0	3.54	10.5	0.32	6.7					M5	0	0	0	0	0	0.00160459	3.98656e-06	0.00584703	0	0.0029868	0.00744087	0.000226769	0.00213897
		M6	0	0	0	0	0	18.89	4.27	40.12	0.3	13.67	35.41	3.18	20.43					M6	0	0	0	0	0	0.00376531	0.000851131	0.0203102	0.000151871	0.0115338	0.0250934	0.00225352	0.00652227
		Average Labeling	0.479773	2.19659	1.84091	2.59818	5.29795	15.232	8.51205	19.8016	2.66545	11.8761	16.3723	6.99136	11.7839					natom equivalents	0.00879647	0.0402738	0.0379715	0.0809499	0.144939	0.243607	0.133651	0.999798	0.118575	0.940516	1.17981	0.841013	0.575633
8 hours	PC(36:x)_M0	nmol of M0 @ MS1	0.741163			2.42362				2.63017			2.99027		2.52855			8 hours	PC(36:x)_M0
		nmol of individual acyl chain	0.237172	0.237172	0.266819	0.666496	0.666496	0.545315	0.545315	0.710147	0.710147	1.18358	1.49514	1.49514	2.52855
		M0	100	100	100	100	100	100	100	100	100	100	100	100	100					M0	0.237172	0.237172	0.266819	0.666496	0.666496	0.545315	0.545315	0.710147	0.710147	1.18358	1.49514	1.49514	2.52855
	PC (36:x)_M2	nmol of M2 @ MS1	0.0761928			0.234055				0.534345			0.705535		0.463161				PC (36:x)_M2
		nmol of individual acyl chain	0.0243817	0.0243817	0.0274294	0.0643652	0.0643652	0.0526624	0.0526624	0.144273	0.144273	0.240455	0.352768	0.352768	0.463161
		M0	0	0	0	75.45	49.22	46.2	64.03	25.45	85.7	58.8	33.17	79.42	56.11					M0	0	0	0	0.0485635	0.0316805	0.02433	0.0337198	0.0367175	0.123642	0.141388	0.117013	0.280168	0.259879
		M1	0	0	0	18.41	24.3	22.18	18.97	15	3.92	19.06	14.99	6.94	14.45					M1	0	0	0	0.0118496	0.0156407	0.0116805	0.00999006	0.021641	0.00565551	0.0458308	0.0528799	0.0244821	0.0669267
		M2	0	0	0	6.14	26.48	31.62	17	59.55	10.38	22.15	51.85	13.64	29.45					M2	0	0	0	0.00395202	0.0170439	0.0166519	0.00895261	0.0859146	0.0149755	0.0532608	0.18291	0.0481175	0.136401
	PC (36:x)_M4	nmol of M4 @ MS1	0.0729879			0.203851				0.580229			0.718507		0.350976				PC (36:x)_M4
		nmol of individual acyl chain	0.0233561	0.0233561	0.0262756	0.0560589	0.0560589	0.0458664	0.0458664	0.156662	0.156662	0.261103	0.359254	0.359254	0.350976
		M0	0	0	0	84.4	30.46	29.8	61.31	6.4	84.04	42.27	13.51	78.6	45.01					M0	0	0	0	0.0473137	0.0170755	0.0136682	0.0281207	0.0100264	0.131659	0.110368	0.0485352	0.282373	0.157974
		M1	0	0	0	0	6.01	0.7	0.48	4.44	1.15	6.35	3	0.26	4.25					M1	0	0	0	0	0.00336914	0.000321065	0.000220159	0.00695579	0.00180161	0.0165801	0.0107776	0.000934059	0.0149165
		M2	0	0	0	6.12	11.26	11.22	14.31	12.39	6.22	15.92	11.81	8.91	11.06					M2	0	0	0	0.0034308	0.00631223	0.00514621	0.00656348	0.0194104	0.00974437	0.0415676	0.0424279	0.0320095	0.038818
		M3	0	0	0	0	12.02	16.52	5.22	17.06	2.69	9.83	15.43	3.14	8.3					M3	0	0	0	0	0.00673828	0.00757712	0.00239422	0.0267265	0.00421421	0.0256664	0.0554328	0.0112806	0.029131
		M4	0	0	0	9.48	40.26	41.77	18.68	59.72	5.91	25.63	56.25	9.09	31.39					M4	0	0	0	0.00531438	0.0225693	0.0191584	0.00856784	0.0935585	0.00925872	0.0669208	0.20208	0.0326562	0.110171
	PC (36:x)_M6	nmol of M6 @ MS1	0.0640888			0.165406				0.508184			0.57003		0.242968				PC (36:x)_M6
		nmol of individual acyl chain	0.0205084	0.0205084	0.023072	0.0454867	0.0454867	0.0372164	0.0372164	0.13721	0.13721	0.228683	0.285015	0.285015	0.242968
		M0	0	0	0	100	32.58	9.14	39.71	9.34	75.58	28.97	8.51	60.76	35.72					M0	0	0	0	0.0454867	0.0148196	0.00340158	0.0147786	0.0128154	0.103703	0.0662494	0.0242548	0.173175	0.0867883
		M1	0	0	0	0	0	6.34	7.98	0	0.67	3.67	2.05	3.83	1.86					M1	0	0	0	0	0	0.00235952	0.00296987	0	0.000919304	0.00839265	0.00584281	0.0109161	0.00451921
		M2	0	0	0	0	2.93	17.74	16.2	6.13	8.27	15.67	6.31	10.64	10.16					M2	0	0	0	0	0.00133276	0.00660219	0.00602906	0.00841095	0.0113472	0.0358346	0.0179845	0.0303256	0.0246856
		M3	0	0	0	0	8.74	10.94	7.05	7.1	4.99	8.69	4.91	4.14	5.99					M3	0	0	0	0	0.00397554	0.00407148	0.00262376	0.00974188	0.00684676	0.0198725	0.0139942	0.0117996	0.0145538
		M4	0	0	0	0	11.74	16.12	11.12	13.55	5	16.95	10.02	8.15	11.13					M4	0	0	0	0	0.00534014	0.00599929	0.00413847	0.0185919	0.00686048	0.0387617	0.0285585	0.0232287	0.0270424
		M5	0	0	0	0	24.26	16.68	5.92	20.43	0.49	7.9	20.48	3.64	9.07					M5	0	0	0	0	0.0110351	0.0062077	0.00220321	0.0280319	0.000672327	0.0180659	0.0583711	0.0103746	0.0220372
		M6	0	0	0	0	19.75	23.03	12.02	43.45	5	18.15	47.72	8.84	26.06					M6	0	0	0	0	0.00898363	0.00857094	0.00447341	0.0596176	0.00686048	0.0415059	0.136009	0.0251953	0.0633175
	PC (36:x)_M8	nmol of M8 @ MS1	0.0509416			0.1299				0.366215			0.40666		0.140778				PC (36:x)_M8
		nmol of individual acyl chain	0.0163013	0.0163013	0.018339	0.0357224	0.0357224	0.0292275	0.0292275	0.0988781	0.0988781	0.164797	0.20333	0.20333	0.0703892
		M0	0	0	0	0	44.68	0	24.14	0	65.53	17.04	6.96	53.13	29.4					M0	0	0	0	0	0.0159608	0	0.00705551	0	0.0647948	0.0280814	0.0141518	0.108029	0.0206944
		M1	0	0	0	0	0	5.63	0	0	2.48	10.03	1.88	4.92	2.7					M1	0	0	0	0	0	0.00164551	0	0	0.00245218	0.0165291	0.0038226	0.0100038	0.00190051
		M2	0	0	0	0	0	6.34	17.02	0	13.97	9.05	6	9.99	9.09					M2	0	0	0	0	0	0.00185302	0.00497451	0	0.0138133	0.0149141	0.0121998	0.0203126	0.00639838
		M3	0	0	0	0	0	17.03	15.21	2.31	5.43	10.48	5.24	6.16	5.31					M3	0	0	0	0	0	0.00497744	0.0044455	0.00228409	0.00536908	0.0172707	0.0106545	0.0125251	0.00373767
		M4	0	0	0	0	0	29.49	13.14	13.18	10.39	14.98	11.81	10.99	11.37					M4	0	0	0	0	0	0.00861918	0.00384049	0.0130321	0.0102734	0.0246866	0.0240132	0.0223459	0.00800325
		M5	0	0	0	0	0.01	10.18	14.24	12.2	2.2	11.53	9.79	4.59	7.31					M5	0	0	0	0	3.57224e-06	0.00297536	0.00416199	0.0120631	0.00217532	0.0190011	0.019906	0.00933284	0.00514545
		M6	0	0	0	0	14.51	14.66	8.94	16.33	0	11.2	13.28	4.28	10.23					M6	0	0	0	0	0.00518333	0.00428475	0.00261293	0.0161468	0	0.0184573	0.0270022	0.00870251	0.00720081
		M7	0	0	0	0	0	4.56	3.16	20.62	0	7.89	13.44	2.02	7.36					M7	0	0	0	0	0	0.00133277	0.000923588	0.0203887	0	0.0130025	0.0273275	0.00410726	0.00518064
		M8	0	0	0	0	40.8	12.12	4.14	35.36	0	7.8	31.62	3.92	17.23					M8	0	0	0	0	0.0145748	0.00354237	0.00121002	0.0349633	0	0.0128542	0.0642929	0.00797053	0.0121281
		Average Labeling	0	0	0	1.8375	23.5282	25.9318	15.7384	35.2236	5.77	19.8366	32.4389	9.56636	20.5941					natom equivalents	0	0	0	0.0478728	0.46896	0.422216	0.251286	1.95054	0.320851	1.82736	3.91831	1.12205	1.91632

## Sheet: DAG(36)_MS2_Labeling
Table 9: Labeling in acyl chains of DAGs analyzed using MS2 of each isotope enriched precursor. Data shown for DAG(36:x)
MIDs (NA corrected)																		nmol converted
Time	Precursor		DAG(36:2)			DAG(36:3)				DAG(36:4)			DAG (36:5)		DAG(36:6)			Time	Precursor		DAG(36:2)			DAG(36:3)				DAG(36:4)			DAG (36:5)		DAG(36:6)
	Precursor		DAG(18:0/18:2)		DAG(18:1/18:1)	DAG(18:0/18:3)		DAG(18:1/18:2)		DAG(18:1/18:3)		DAG(18:2/18:2)	DAG(18:2)/18:3)		DAG(18:3/18:3)				Precursor		DAG(18:0/18:2)		DAG(18:1/18:1)	DAG(18:0/18:3)		DAG(18:1/18:2)		DAG(18:1/18:3)		DAG(18:2/18:2)	DAG(18:2)/18:3)		DAG(18:3/18:3)
		Proportions based on UL control	0.4		0.6	0.35		0.65		0.65		0.35	1		1
	Acyl chains		FA(18:0)	FA(18:2)	FA(18:1)	FA(18:0)	FA(18:3)	FA(18:1)	FA(18:2)	FA(18:1)	FA(18:3)	FA(18:2)	FA(18:2)	FA(18:3)	FA(18:3)				Acyl chains		FA(18:0)	FA(18:2)	FA(18:1)	FA(18:0)	FA(18:3)	FA(18:1)	FA(18:2)	FA(18:1)	FA(18:3)	FA(18:2)	FA(18:2)	FA(18:3)	FA(18:3)
2 hours	DAG (36:x)_M0	nmol of M0 @ MS1				2.33551				3.99936			2.9262		3.73312			2 hours	DAG (36:x)_M0
		nmol of individual acyl chain	0	0	0	0.408714	0.408714	0.75904	0.75904	1.29979	1.29979	1.39978	1.4631	1.4631	3.73312
		M0	100	100	100	100	100	100	100	100	100	100	100	100	100					M0	0	0	0	0.408714	0.408714	0.75904	0.75904	1.29979	1.29979	1.39978	1.4631	1.4631	3.73312
	DAG (36:x)_M2	nmol of M2 @MS1				0.0217036				0.031662			0.000752734		0				DAG (36:x)_M2
		nmol of individual acyl chain	0	0	0	0.00379814	0.00379814	0.00705368	0.00705368	0.0102902	0.0102902	0.0110817	0.000376367	0.000376367	0
		M0	29.97	23.8	38.56	26.47	48.9	39.52	41.94	21.36	50.87	34.67	27.66	36.43	31.63					M0	0	0	0	0.00100537	0.00185729	0.00278762	0.00295832	0.00219798	0.00523461	0.00384203	0.000104103	0.00013711	0
		M1	52.88	56.73	26.25	49.42	45.22	25.81	38.54	38.68	35.09	43.43	46.31	44.75	47.01					M1	0	0	0	0.00187704	0.00171752	0.00182056	0.00271849	0.00398024	0.00361082	0.00481279	0.000174295	0.000168424	0
		M2	17.15	19.47	35.19	24.11	5.88	34.67	19.53	39.96	14.04	21.9	26.03	18.82	21.36					M2	0	0	0	0.000915731	0.000223331	0.00244551	0.00137758	0.00411195	0.00144474	0.0024269	9.79683e-05	7.08322e-05	0
		Average Labeling	1.98136	2.17432	2.19614	2.21909	1.295	2.1625	1.76364	2.69545	1.43568	1.9825	2.23568	1.8725	2.03932					natom equivalents	0	0	0	0.0037085	0.00216418	0.00671158	0.00547366	0.0122041	0.0065003	0.00966658	0.000370232	0.000310089	0
4 hours	DAG (36:x)_M0	nmol of M0 @ MS1				1.72344				2.50906			2.0542		3.09875			4 hours	DAG (36:x)_M0
		nmol of individual acyl chain	0	0	0	0.301601	0.301601	0.560117	0.560117	0.815443	0.815443	0.878169	1.0271	1.0271	3.09875
		M0	100	100	100	100	100	100	100	100	100	100	100	100	100					M0	0	0	0	0.301601	0.301601	0.560117	0.560117	0.815443	0.815443	0.878169	1.0271	1.0271	3.09875
	DAG (36:x)_M2	nmol of M2 @ MS1				0.232818				0.581301			0.394454		0.227056				DAG (36:x)_M2
		nmol of individual acyl chain	0	0	0	0.0407431	0.0407431	0.0756657	0.0756657	0.188923	0.188923	0.203455	0.197227	0.197227	0.227056
		M0	51.34	28.42	37.91	30.1	41.71	37.01	61.66	13.06	82.25	44.68	25.27	70.44	39.95					M0	0	0	0	0.0122637	0.0169939	0.0280039	0.0466555	0.0246733	0.155389	0.0909039	0.0498392	0.138927	0.0907089
		M1	22.55	16.35	12.74	32.86	6.35	9.33	12.46	13.56	2.92	10.9	15	7.69	21.18					M1	0	0	0	0.0133882	0.00258718	0.00705961	0.00942795	0.0256179	0.00551655	0.0221766	0.029584	0.0151667	0.0480905
		M2	26.1	55.23	49.35	37.04	51.94	53.66	25.87	73.38	14.83	44.42	59.73	21.86	38.88					M2	0	0	0	0.0150912	0.021162	0.0406022	0.0195747	0.138632	0.0280173	0.0903749	0.117804	0.0431138	0.0882794
	DAG (36:x)_M4	nmol of M4 @ MS1				0.128394				0.243149			0.141334		0.0673698				DAG (36:x)_M4
		nmol of individual acyl chain	0	0	0	0.022469	0.022469	0.0417281	0.0417281	0.0790236	0.0790236	0.0851023	0.0706668	0.0706668	0.0673698
		M0	87.75	3.95	23.49	0	0	12.65	44.12	3.57	75.21	29.47	13.36	59.66	32.2					M0	0	0	0	0	0	0.0052786	0.0184104	0.00282114	0.0594336	0.0250796	0.00944109	0.0421598	0.0216931
		M1	0	0	4.76	0	0	2.3	4.77	1.14	6.03	3.47	2.07	4.09	4.73					M1	0	0	0	0	0	0.000959746	0.00199043	0.000900869	0.00476512	0.00295305	0.0014628	0.00289027	0.00318659
		M2	5.2	22.7	46.74	0	0	31.79	32.27	11.43	12.64	29.79	17.04	19.27	18.79					M2	0	0	0	0	0	0.0132654	0.0134657	0.00903239	0.00998858	0.025352	0.0120416	0.0136175	0.0126588
		M3	0	0	0	0	0	8.48	4.79	14.19	1.79	6.26	13.42	5.51	10.32					M3	0	0	0	0	0	0.00353854	0.00199878	0.0112134	0.00141452	0.0053274	0.00948349	0.00389374	0.00695256
		M4	7.05	73.35	25	0	0	44.77	14.06	69.66	4.34	31	54.1	11.48	33.95					M4	0	0	0	0	0	0.0186817	0.00586697	0.0550478	0.00342962	0.0263817	0.0382308	0.00811255	0.022872
	DAG (36:x)_M6	nmol of M6 @ MS1				0.048995				0.10457			0.0518911		0.0204033				DAG (36:x)_M6
		nmol of individual acyl chain	0	0	0	0.00857413	0.00857413	0.0159234	0.0159234	0.0339853	0.0339853	0.0365996	0.0259456	0.0259456	0.0204033
		M0	0	0	12.81			0	29.83	1.29	57.61	19.6	9.89	49.57	23.53					M0	0	0	0	0	0	0	0.00474994	0.000438411	0.019579	0.00717352	0.00256602	0.0128612	0.00480091
		M1	0	0	0			5.58	2.11	0.37	9.43	4.16	3.29	4.99	5.72					M1	0	0	0	0	0	0.000888524	0.000335983	0.000125746	0.00320482	0.00152254	0.000853609	0.00129468	0.00116707
		M2	0	0	30.43			20.28	26.33	4.55	17.04	21.98	11.65	20.42	16.4					M2	0	0	0	0	0	0.00322926	0.00419263	0.00154633	0.0057911	0.00804459	0.00302266	0.00529809	0.00334615
		M3	0	0	10.73			0	18.4	2.33	8.65	5.42	2.66	2.84	4.65					M3	0	0	0	0	0	0	0.0029299	0.000791858	0.00293973	0.0019837	0.000690152	0.000736854	0.000948755
		M4	0	0	30.7			29.28	15.41	16.63	5.85	26.02	18.62	12.55	16.66					M4	0	0	0	0	0	0.00466236	0.00245379	0.00565176	0.00198814	0.00952322	0.00483107	0.00325617	0.0033992
		M5	0	0	1.01			10.7	0	14.36	0	1.88	12.72	1.63	7.31					M5	0	0	0	0	0	0.0017038	0	0.0048803	0	0.000688072	0.00330028	0.000422913	0.00149148
		M6	0	0	14.32			34.15	7.92	60.48	1.42	20.93	41.15	8	25.73					M6	0	0	0	0	0	0.00543783	0.00126113	0.0205543	0.000482592	0.0076603	0.0106766	0.00207565	0.00524978
		Average Labeling	2.57614	10.582	14.0114	2.43045	2.50523	18.3798	9.61932	23.2543	4.27273	13.8411	19.2459	7.20886	14.0466					natom equivalents	0	0	0	0.0435706	0.0449111	0.268239	0.141856	0.751607	0.13871	0.48915	0.580965	0.217346	0.428758
8 hours	DAG(36:x)_M0	nmol of M0 @ MS1				1.36055				1.42095			1.09525		2.12644			8 hours	DAG(36:x)_M0
		nmol of individual acyl chain	0	0	0	0.238097	0.238097	0.442179	0.442179	0.461808	0.461808	0.497331	0.547625	0.547625	2.12644
		M0	100	100	100	100	100	100	100	100	100	100	100	100	100					M0	0	0	0	0.238097	0.238097	0.442179	0.442179	0.461808	0.461808	0.497331	0.547625	0.547625	2.12644
	DAG (36:x)_M2	nmol of M2 @ MS1				0.117613				0.330642			0.270982		0.341009				DAG (36:x)_M2
		nmol of individual acyl chain	0	0	0	0.0205822	0.0205822	0.0382241	0.0382241	0.107459	0.107459	0.115725	0.135491	0.135491	0.341009
		M0	60.07	14.47	45.36	48.73	25.27	24.25	60.16	14.25	75.65	36.7	21.05	65.82	39.73					M0	0	0	0	0.0100297	0.00520113	0.00926935	0.0229956	0.0153128	0.0812924	0.0424709	0.0285209	0.0891802	0.135483
		M1	17.78	29.58	12.75	15.7	27.21	26.75	9.61	15.42	7.69	21.17	15.27	10.46	17.99					M1	0	0	0	0.00323141	0.00560042	0.0102249	0.00367334	0.0165701	0.00826356	0.0244989	0.0206895	0.0141724	0.0613476
		M2	22.15	55.95	41.89	35.57	47.53	49	30.23	70.34	16.67	42.13	63.69	23.73	42.29					M2	0	0	0	0.00732109	0.00978273	0.0187298	0.0115551	0.0755863	0.0179133	0.0487548	0.0862942	0.032152	0.144213
	DAG (36:x)_M4	nmol of M4 @ MS1				0.140289				0.344637			0.254862		0.253534				DAG (36:x)_M4
		nmol of individual acyl chain	0	0	0	0.0245506	0.0245506	0.0455939	0.0455939	0.112007	0.112007	0.120623	0.127431	0.127431	0.253534
		M0	67.23	0	25.04	58.97	34.61	18.17	58.88	4.95	72.65	33.54	12.2	66.35	35.6					M0	0	0	0	0.0144775	0.00849695	0.00828441	0.0268457	0.00554435	0.0813731	0.040457	0.0155466	0.0845506	0.0902582
		M1	7.66	0	7.74	0	0	5.14	0.79	2.22	6.67	4.81	2.54	4.65	3.95					M1	0	0	0	0	0	0.00234353	0.000360192	0.00248656	0.00747087	0.00580197	0.00323675	0.00592555	0.0100146
		M2	3.14	0	30.28	6.47	5.52	8.53	14.11	7.87	10.38	16.18	8.47	10.97	11.19					M2	0	0	0	0.00158842	0.00135519	0.00388916	0.0064333	0.00881496	0.0116263	0.0195168	0.0107934	0.0139792	0.0283705
		M3	5.82	4.8	0	3.72	6.53	9.82	5.86	13.84	3.93	11.1	12.92	5.25	10.55					M3	0	0	0	0.000913281	0.00160315	0.00447732	0.0026718	0.0155018	0.00440188	0.0133892	0.0164641	0.00669014	0.0267479
		M4	16.15	95.2	36.94	30.84	53.34	58.34	20.36	71.13	6.37	34.36	63.87	12.78	38.72					M4	0	0	0	0.00757139	0.0130953	0.0265995	0.00928292	0.0796706	0.00713485	0.0414461	0.0813903	0.0162857	0.0981684
	DAG (36:x)_M6	nmol of M6 @ MS1				0.128854				0.295111			0.201502		0.166461				DAG (36:x)_M6
		nmol of individual acyl chain	0	0	0	0.0225495	0.0225495	0.0418776	0.0418776	0.095911	0.095911	0.103289	0.100751	0.100751	0.166461
		M0	0	0	15.26	71.48	12.64	7.57	35.52	2.99	59.74	22.61	9.28	51.58	29.33					M0	0	0	0	0.0161184	0.00285026	0.00317014	0.0148749	0.00286774	0.0572972	0.0233536	0.00934968	0.0519673	0.0488229
		M1	0	0	6.69	0	0	2.92	10.48	0.29	8.58	7.08	1.67	9.31	4.73					M1	0	0	0	0	0	0.00122283	0.00438878	0.000278142	0.00822916	0.00731284	0.00168254	0.00937991	0.00787359
		M2	0	0	25.93	1.75	5.77	10.1	13.62	5.08	13.51	11.51	8.02	12.42	10.07					M2	0	0	0	0.000394616	0.00130111	0.00422964	0.00570373	0.00487228	0.0129576	0.0118885	0.00808022	0.0125133	0.0167626
		M3	0	0	23.17	0	0	10.53	11.76	4.35	7.26	11.43	4.37	7.82	5.59					M3	0	0	0	0	0	0.00440972	0.00492481	0.00417213	0.00696314	0.0118059	0.00440281	0.00787872	0.00930516
		M4	0	0	19.41	0	0	19.86	13.69	11.17	5.98	14.68	9.32	5.5	9.68					M4	0	0	0	0	0	0.0083169	0.00573305	0.0107133	0.00573548	0.0151628	0.00938998	0.0055413	0.0161134
		M5	0	0	0	0	4.29	14.17	3.49	15.47	0.79	8.42	12.35	2.89	8.56					M5	0	0	0	0	0.000967373	0.00593406	0.00146153	0.0148374	0.000757697	0.00869691	0.0124427	0.0029117	0.014249
		M6	0	0	9.55	26.78	77.29	34.85	11.44	60.64	4.14	24.28	54.98	10.49	32.04					M6	0	0	0	0.00603876	0.0174285	0.0145944	0.0047908	0.0581604	0.00397071	0.0250785	0.0553928	0.0105688	0.053334
	DAG (36:x)_M8	nmol of M8 @ MS1				0.0923557				0.198784			0.122258		0.0894338				DAG (36:x)_M8
		nmol of individual acyl chain	0	0	0	0.0161622	0.0161622	0.0300156	0.0300156	0.0646048	0.0646048	0.0695744	0.0611288	0.0611288	0.0447169
		M0	0	0	3.73	67.65	0	5.61	17.98	0	11.71	46.28	6.12	38.31	20.23					M0	0	0	0	0.0109338	0	0.00168387	0.0053968	0	0.00756522	0.032199	0.00374108	0.0234184	0.00904623
		M1	0	0	5.62	0	0	0	11.12	0	1.39	13.23	2.65	11.79	4.96					M1	0	0	0	0	0	0	0.00333773	0	0.000898006	0.00920469	0.00161991	0.00720708	0.00221796
		M2	0	0	14.26	0	0	9.29	15.68	3.19	10.29	14.49	4.85	11.29	9.03					M2	0	0	0	0	0	0.00278845	0.00470645	0.00206089	0.00664783	0.0100813	0.00296475	0.00690144	0.00403794
		M3	0	0	15.69	0	0	7.82	7.53	3.52	9.59	13.44	5.79	9.81	8.01					M3	0	0	0	0	0	0.00234722	0.00226017	0.00227409	0.0061956	0.0093508	0.00353936	0.00599673	0.00358183
		M4	0	0	23.39	0	0	18.84	21.6	17.07	12.48	10.51	9.72	9.71	11.46					M4	0	0	0	0	0	0.00565494	0.00648337	0.011028	0.00806268	0.00731227	0.00594172	0.0059356	0.00512456
		M5	0	0	16.11	0	0	9.52	10.6	10.6	5.96	0	7.95	5.42	5.12					M5	0	0	0	0	0	0.00285748	0.00318165	0.00684811	0.00385044	0	0.00485974	0.00331318	0.00228951
		M6	0	0	13.44	0	0	12.72	8.36	15.74	10.59	2.05	14.11	7.96	9.52					M6	0	0	0	0	0	0.00381798	0.0025093	0.0101688	0.00684165	0.00142627	0.00862527	0.00486585	0.00425705
		M7	0	0	2.3	0	17.73	7.46	3.42	10.42	9.04	0	19.11	0.96	7.73					M7	0	0	0	0	0.00286557	0.00223916	0.00102653	0.00673182	0.00584027	0	0.0116817	0.000586836	0.00345662
		M8	0	0	5.45	32.35	82.27	28.75	3.71	39.46	28.96	0	29.7	4.75	23.92					M8	0	0	0	0.00522849	0.0132967	0.00862948	0.00111358	0.025493	0.0187095	0	0.0181552	0.00290362	0.0106963
		Average Labeling	3.59273	12.1973	22.0739	14.9382	37.3923	30.623	16.3682	37.0625	16.0177	17.2977	33.6473	12.0591	23.907					natom equivalents	0	0	0	0.132926	0.323509	0.508195	0.267236	1.44297	0.538039	0.789137	1.40124	0.491593	1.60276
